# Supplementary material for: Neutron and X-ray powder diffraction data to determine the structural properties of novel layered perovskite PrSrMn2O5+δ
Source: Data Brief. 2020 Jan 25;29:105173. doi: 10.1016/j.dib.2020.105173 (PMC7005487; doi:10.1016/j.dib.2020.105173)
Supplement: Multimedia component 1 [file mmc1.zip › dib_105173_PrSrMn2O5_spl_d.dat]

   10.000   0.020  79.995   
    2089    2055    2098    2138    2025    1976    2021    2030    2109    2092
    2098    2062    2185    2080    2086    2124    2126    2202    2126    2122
    2166    2210    2128    2125    2124    2122    2135    2190    2082    2234
    2195    2203    2302    2215    2189    2194    2091    2163    2322    2299
    2225    2306    2391    2321    2347    2272    2367    2285    2336    2373
    2393    2388    2375    2320    2294    2354    2403    2406    2334    2476
    2452    2372    2408    2437    2461    2466    2500    2410    2442    2427
    2445    2454    2440    2548    2510    2533    2620    2488    2466    2484
    2486    2485    2550    2485    2449    2579    2433    2502    2563    2473
    2518    2511    2582    2594    2566    2458    2564    2451    2515    2553
    2555    2600    2617    2602    2521    2463    2589    2591    2558    2586
    2587    2505    2535    2548    2540    2516    2521    2507    2578    2548
    2581    2456    2537    2479    2529    2439    2507    2481    2476    2541
    2556    2406    2468    2497    2437    2514    2408    2471    2511    2428
    2360    2471    2505    2482    2405    2403    2377    2459    2363    2396
    2347    2354    2361    2263    2429    2308    2395    2366    2302    2335
    2347    2347    2275    2224    2333    2298    2260    2240    2298    2232
    2278    2280    2239    2163    2286    2214    2151    2218    2200    2201
    2201    2220    2219    2147    2059    2121    2105    2222    2112    2092
    2088    2200    2059    2109    2053    2059    2057    2018    2029    2035
    2177    2090    1997    2031    1963    2064    1958    2110    1959    2005
    2058    1982    1989    1988    1937    1904    1927    1894    1954    1950
    1892    1964    1910    1853    1883    1867    1831    1937    1887    1877
    1822    1818    1825    1754    1757    1749    1890    1824    1780    1848
    1868    1817    1756    1786    1814    1801    1721    1773    1828    1782
    1752    1720    1779    1743    1738    1774    1712    1741    1674    1768
    1652    1631    1662    1567    1797    1696    1604    1676    1713    1663
    1628    1692    1608    1686    1619    1674    1645    1663    1666    1628
    1655    1567    1615    1543    1585    1540    1563    1644    1587    1565
    1523    1625    1504    1541    1611    1579    1572    1594    1615    1536
    1633    1549    1496    1490    1584    1465    1521    1464    1543    1484
    1493    1485    1510    1507    1553    1565    1570    1452    1488    1580
    1470    1498    1449    1467    1521    1492    1492    1515    1466    1475
    1426    1526    1494    1427    1513    1466    1427    1401    1470    1422
    1494    1498    1439    1483    1479    1376    1467    1459    1453    1424
    1386    1413    1396    1417    1474    1429    1442    1446    1433    1415
    1457    1400    1395    1423    1431    1428    1350    1478    1430    1398
    1404    1459    1393    1484    1415    1426    1380    1402    1464    1443
    1339    1447    1439    1503    1486    1511    1479    1436    1402    1353
    1416    1406    1363    1430    1405    1417    1420    1400    1431    1427
    1417    1448    1403    1404    1403    1381    1413    1412    1419    1364
    1403    1396    1443    1323    1337    1408    1426    1459    1387    1381
    1376    1393    1368    1415    1428    1422    1351    1405    1407    1429
    1433    1391    1406    1388    1408    1380    1430    1382    1339    1340
    1378    1361    1357    1465    1385    1387    1342    1377    1361    1317
    1337    1444    1419    1390    1384    1393    1400    1430    1419    1370
    1361    1387    1369    1380    1380    1383    1438    1294    1405    1340
    1371    1361    1344    1441    1415    1423    1361    1375    1406    1354
    1330    1351    1352    1406    1408    1387    1371    1356    1373    1404
    1317    1420    1386    1441    1434    1407    1399    1383    1374    1396
    1338    1400    1364    1365    1350    1411    1389    1374    1361    1391
    1422    1466    1415    1367    1477    1443    1502    1383    1406    1430
    1421    1439    1338    1377    1401    1333    1371    1448    1379    1333
    1373    1400    1464    1374    1450    1387    1429    1349    1388    1375
    1455    1386    1460    1418    1343    1366    1327    1383    1393    1332
    1388    1420    1326    1363    1376    1391    1387    1387    1445    1374
    1423    1342    1357    1325    1389    1347    1391    1336    1395    1370
    1437    1397    1431    1455    1391    1360    1396    1349    1404    1351
    1348    1418    1459    1412    1418    1436    1336    1455    1444    1397
    1427    1464    1379    1396    1393    1388    1379    1483    1396    1405
    1327    1473    1457    1406    1489    1398    1362    1394    1398    1503
    1333    1399    1383    1396    1407    1371    1391    1375    1444    1414
    1385    1411    1488    1434    1411    1416    1416    1366    1437    1410
    1396    1441    1385    1438    1374    1426    1367    1436    1451    1445
    1485    1369    1334    1432    1426    1487    1448    1486    1434    1432
    1478    1357    1476    1390    1506    1423    1466    1484    1467    1489
    1506    1548    1587    1578    1651    1646    1762    1634    1620    1730
    1796    1750    1828    1895    2003    2057    2038    2016    2037    1962
    1980    1926    1854    1879    1951    1967    2151    2018    2153    2136
    2005    1963    1735    1671    1611    1541    1495    1473    1450    1451
    1502    1479    1533    1519    1512    1519    1451    1546    1423    1409
    1424    1439    1433    1453    1425    1494    1404    1407    1386    1422
    1457    1495    1470    1356    1493    1461    1381    1444    1484    1433
    1402    1449    1462    1419    1513    1396    1453    1465    1469    1360
    1432    1430    1519    1406    1444    1414    1417    1391    1478    1421
    1459    1410    1432    1370    1435    1502    1474    1472    1406    1427
    1404    1457    1445    1475    1455    1442    1457    1437    1413    1441
    1491    1404    1412    1448    1465    1403    1473    1398    1400    1455
    1416    1442    1488    1434    1487    1438    1475    1451    1462    1356
    1428    1361    1469    1406    1408    1482    1406    1420    1391    1422
    1515    1450    1413    1425    1453    1397    1478    1455    1488    1482
    1476    1469    1423    1439    1424    1519    1479    1500    1370    1486
    1494    1497    1490    1474    1404    1487    1497    1424    1431    1481
    1466    1458    1437    1466    1548    1413    1438    1529    1400    1467
    1417    1509    1518    1483    1455    1515    1467    1497    1440    1480
    1514    1556    1450    1492    1407    1479    1494    1464    1467    1517
    1508    1479    1462    1564    1499    1434    1471    1497    1493    1423
    1427    1469    1431    1444    1494    1451    1503    1500    1485    1458
    1482    1485    1461    1499    1489    1469    1549    1505    1540    1459
    1448    1486    1427    1492    1485    1422    1428    1505    1436    1468
    1424    1426    1462    1504    1413    1453    1438    1459    1460    1523
    1492    1389    1453    1424    1516    1446    1404    1487    1410    1454
    1492    1408    1483    1439    1486    1442    1434    1515    1369    1507
    1464    1475    1547    1472    1467    1504    1478    1489    1411    1503
    1502    1452    1514    1447    1500    1440    1436    1482    1428    1493
    1486    1374    1453    1405    1485    1449    1416    1483    1471    1450
    1452    1422    1422    1390    1400    1468    1406    1512    1500    1494
    1447    1484    1476    1371    1453    1460    1462    1454    1455    1464
    1417    1450    1396    1438    1450    1524    1367    1402    1401    1412
    1457    1451    1473    1464    1447    1473    1416    1445    1447    1423
    1373    1416    1456    1455    1450    1487    1433    1477    1513    1402
    1442    1467    1440    1407    1430    1480    1467    1467    1414    1442
    1495    1540    1456    1451    1364    1420    1485    1438    1428    1433
    1400    1476    1450    1442    1418    1399    1417    1512    1415    1402
    1450    1361    1508    1485    1445    1465    1472    1427    1445    1451
    1438    1434    1443    1458    1462    1510    1442    1467    1536    1484
    1511    1566    1541    1493    1427    1438    1504    1506    1467    1393
    1485    1465    1439    1395    1485    1495    1425    1481    1418    1513
    1462    1369    1441    1433    1471    1456    1452    1400    1414    1458
    1477    1424    1427    1454    1396    1460    1487    1404    1484    1420
    1485    1574    1507    1416    1561    1544    1465    1468    1439    1471
    1478    1407    1492    1445    1429    1464    1436    1518    1418    1423
    1455    1443    1494    1557    1452    1443    1544    1509    1509    1672
    1708    1777    1940    1965    1986    2100    2003    1998    1733    1761
    1699    1673    1532    1590    1588    1577    1602    1580    1611    1646
    1576    1603    1610    1605    1630    1733    1788    1839    2000    2246
    2550    2963    3419    4020    4674    5329    6072    7187    8332    9656
   10811   12032   12895   13596   13670   13617   12806   11475   10602    9319
    7845    6605    5959    5239    5163    5089    5330    5553    5861    5755
    5305    4693    3921    3254    2743    2437    2132    2006    1832    1749
    1676    1683    1622    1586    1510    1550    1469    1510    1486    1449
    1486    1498    1510    1462    1428    1434    1461    1569    1440    1381
    1433    1429    1495    1398    1459    1504    1387    1496    1433    1517
    1491    1449    1420    1384    1386    1468    1439    1402    1401    1431
    1448    1461    1441    1426    1434    1411    1486    1401    1421    1454
    1430    1448    1479    1424    1473    1470    1445    1427    1491    1415
    1435    1417    1453    1402    1527    1459    1481    1466    1482    1466
    1454    1499    1431    1530    1444    1459    1443    1485    1437    1395
    1457    1494    1434    1462    1394    1423    1447    1425    1406    1374
    1487    1546    1507    1478    1418    1402    1433    1417    1514    1451
    1438    1457    1440    1377    1468    1473    1455    1459    1465    1385
    1453    1479    1434    1446    1475    1380    1359    1453    1489    1448
    1420    1356    1431    1408    1364    1388    1391    1422    1426    1432
    1372    1413    1423    1469    1446    1403    1427    1425    1446    1468
    1464    1450    1403    1518    1396    1505    1387    1465    1456    1498
    1451    1423    1457    1390    1461    1430    1415    1499    1364    1395
    1390    1360    1406    1433    1405    1403    1444    1449    1460    1419
    1408    1449    1397    1440    1422    1414    1416    1338    1460    1466
    1462    1433    1433    1387    1403    1440    1343    1484    1407    1414
    1433    1461    1417    1455    1465    1420    1412    1403    1422    1479
    1442    1354    1499    1407    1417    1433    1409    1442    1449    1484
    1458    1458    1553    1500    1432    1424    1443    1460    1452    1348
    1431    1429    1474    1401    1403    1405    1448    1447    1462    1420
    1391    1457    1449    1416    1456    1359    1463    1388    1404    1447
    1507    1579    1455    1426    1496    1412    1405    1414    1404    1475
    1423    1450    1465    1457    1472    1450    1468    1388    1491    1440
    1463    1454    1453    1408    1471    1477    1510    1481    1511    1440
    1431    1440    1542    1430    1526    1527    1421    1503    1448    1500
    1466    1459    1586    1428    1467    1468    1573    1473    1505    1522
    1444    1428    1458    1441    1473    1375    1470    1496    1458    1496
    1497    1451    1481    1461    1494    1469    1447    1412    1445    1433
    1445    1433    1416    1459    1363    1431    1411    1445    1438    1455
    1443    1425    1423    1448    1450    1397    1505    1449    1413    1449
    1445    1362    1413    1460    1399    1437    1407    1445    1369    1487
    1441    1448    1501    1455    1494    1538    1571    1501    1470    1652
    1700    1708    1784    1899    1956    2061    2218    2213    2466    2540
    2647    2998    3150    3428    3658    3705    3811    3909    3685    3504
    3260    2980    2730    2396    2176    1870    1767    1728    1675    1547
    1525    1527    1507    1473    1472    1566    1454    1498    1513    1472
    1425    1437    1533    1443    1499    1440    1432    1458    1432    1419
    1416    1468    1431    1424    1436    1454    1467    1475    1359    1452
    1397    1500    1449    1477    1447    1375    1441    1461    1462    1458
    1450    1427    1487    1436    1467    1427    1424    1413    1378    1449
    1483    1402    1450    1444    1433    1387    1367    1450    1397    1468
    1404    1457    1482    1434    1395    1424    1412    1429    1421    1385
    1427    1474    1428    1435    1501    1418    1466    1428    1399    1545
    1425    1400    1462    1442    1441    1408    1448    1549    1535    1525
    1525    1456    1619    1605    1577    1526    1545    1500    1472    1555
    1471    1530    1375    1453    1458    1412    1513    1453    1416    1462
    1487    1465    1470    1452    1484    1382    1452    1476    1490    1503
    1458    1468    1509    1455    1475    1502    1436    1438    1412    1498
    1371    1443    1491    1373    1429    1471    1547    1518    1484    1411
    1408    1434    1505    1384    1481    1413    1427    1505    1414    1447
    1447    1420    1435    1419    1495    1443    1431    1409    1467    1496
    1528    1399    1386    1407    1409    1393    1479    1387    1409    1379
    1444    1447    1454    1385    1513    1443    1388    1522    1457    1466
    1421    1498    1465    1414    1401    1494    1498    1413    1480    1489
    1564    1480    1443    1529    1422    1474    1423    1416    1427    1502
    1492    1519    1451    1479    1444    1415    1512    1431    1441    1377
    1407    1338    1411    1404    1466    1417    1393    1469    1466    1355
    1424    1431    1392    1450    1467    1458    1461    1454    1421    1362
    1487    1406    1555    1416    1439    1471    1432    1473    1474    1491
    1416    1413    1418    1453    1431    1355    1458    1481    1488    1433
    1401    1499    1451    1453    1420    1426    1502    1520    1457    1429
    1426    1442    1471    1442    1484    1505    1397    1498    1478    1548
    1457    1428    1526    1543    1554    1544    1639    1645    1679    1699
    1763    1828    1864    1886    1977    1950    1934    1978    1999    2055
    2258    2316    2329    2249    2256    2141    2084    2031    1946    1991
    1993    1991    2060    2097    2149    2320    2367    2556    2631    2839
    3001    2965    3000    2881    2765    2703    2631    2490    2498    2225
    2245    2232    2285    2266    2361    2346    2373    2378    2394    2426
    2445    2540    2553    2645    2846    3046    3327    3622    3819    3859
    3810    3672    3232    3016    2506    2284    2262    2034    1877    1803
    1741    1721    1684    1621    1542    1545    1560    1587    1478    1474
    1566    1474    1458    1444    1537    1460    1448    1468    1456    1500
    1435    1470    1404    1480    1407    1472    1507    1481    1408    1422
    1453    1434    1432    1403    1535    1460    1386    1499    1438    1504
    1467    1409    1472    1419    1441    1439    1480    1425    1439    1492
    1484    1402    1438    1479    1484    1530    1432    1400    1488    1448
    1524    1482    1418    1418    1464    1441    1451    1410    1434    1448
    1532    1463    1455    1532    1408    1411    1449    1458    1371    1388
    1488    1480    1498    1520    1460    1424    1350    1417    1455    1461
    1412    1468    1339    1490    1417    1387    1452    1474    1403    1428
    1439    1392    1440    1516    1430    1413    1349    1389    1439    1481
    1436    1488    1457    1391    1422    1461    1427    1463    1424    1420
    1398    1462    1481    1398    1446    1456    1424    1461    1455    1473
    1439    1505    1417    1468    1413    1435    1486    1314    1516    1460
    1473    1503    1437    1448    1455    1489    1453    1449    1459    1399
    1457    1445    1428    1467    1438    1514    1409    1455    1507    1521
    1488    1400    1407    1382    1453    1517    1417    1469    1417    1437
    1462    1340    1404    1417    1418    1416    1485    1486    1437    1437
    1404    1463    1451    1489    1441    1476    1495    1469    1451    1513
    1378    1435    1468    1534    1380    1513    1463    1426    1494    1464
    1409    1411    1542    1463    1417    1539    1426    1451    1401    1412
    1391    1417    1447    1460    1494    1456    1414    1395    1407    1462
    1496    1376    1337    1450    1380    1461    1453    1353    1452    1487
    1445    1459    1466    1445    1494    1437    1467    1465    1482    1493
    1529    1478    1470    1493    1513    1544    1455    1506    1589    1542
    1588    1515    1607    1669    1615    1554    1608    1586    1559    1491
    1576    1598    1555    1498    1584    1553    1620    1567    1659    1581
    1635    1602    1525    1582    1596    1675    1636    1608    1699    1662
    1646    1674    1669    1718    1621    1672    1643    1530    1594    1606
    1628    1617    1578    1615    1621    1612    1538    1570    1470    1520
    1503    1472    1448    1447    1482    1423    1468    1470    1464    1357
    1490    1458    1495    1440    1502    1402    1509    1457    1511    1467
    1485    1412    1437    1436    1508    1328    1471    1457    1442    1477
    1487    1432    1424    1523    1449    1440    1441    1464    1424    1507
    1538    1514    1424    1446    1421    1413    1450    1462    1452    1395
    1408    1448    1474    1514    1523    1467    1430    1476    1479    1524
    1418    1388    1536    1514    1573    1504    1573    1437    1504    1469
    1528    1438    1422    1445    1475    1447    1400    1492    1392    1501
    1528    1473    1471    1497    1399    1405    1482    1481    1440    1465
    1474    1454    1467    1426    1405    1403    1495    1507    1458    1384
    1415    1456    1382    1440    1455    1469    1467    1526    1458    1421
    1515    1447    1429    1474    1404    1466    1451    1407    1431    1435
    1437    1481    1488    1452    1451    1459    1501    1460    1547    1445
    1415    1380    1460    1452    1486    1467    1407    1534    1452    1455
    1489    1508    1519    1419    1508    1556    1455    1506    1452    1518
    1544    1518    1471    1478    1482    1445    1469    1446    1475    1449
    1439    1448    1399    1444    1371    1450    1383    1458    1484    1525
    1478    1482    1456    1466    1457    1378    1473    1513    1455    1517
    1445    1558    1394    1473    1397    1421    1451    1458    1502    1532
    1423    1496    1429    1404    1446    1394    1424    1466    1451    1405
    1415    1474    1496    1445    1515    1488    1495    1501    1473    1484
    1517    1476    1457    1489    1499    1568    1568    1529    1509    1645
    1566    1619    1641    1674    1873    1880    1982    2144    2160    2278
    2587    2744    2920    3091    3169    3311    3357    3428    3374    3179
    3152    2995    2909    2825    2806    2737    2740    2810    2789    2789
    2785    2840    2839    2870    2967    2965    3015    2978    3096    3072
    3200    3257    3394    3670    3723    3887    3983    3987    4011    3815
    3437    3207    2849    2644    2292    2192    2090    1911    1848    1801
    1779    1778    1733    1667    1628    1569    1537    1583    1544    1493
    1497    1565    1528    1515    1508    1522    1457    1437    1486    1483
    1433    1446    1409    1431    1504    1505    1529    1476    1472    1441
    1473    1456    1437    1472    1472    1469    1487    1445    1480    1500
    1493    1441    1515    1453    1531    1451    1517    1434    1418    1492
    1465    1467    1528    1414    1450    1455    1456    1435    1474    1450
    1499    1463    1424    1446    1508    1475    1535    1508    1458    1465
    1477    1464    1544    1490    1459    1402    1451    1437    1439    1491
    1434    1415    1446    1443    1423    1459    1502    1505    1477    1465
    1487    1446    1529    1438    1469    1410    1430    1455    1425    1475
    1406    1482    1424    1462    1438    1505    1425    1499    1365    1403
    1494    1452    1383    1498    1420    1503    1474    1498    1508    1418
    1441    1378    1415    1406    1442    1477    1485    1470    1429    1401
    1430    1486    1417    1392    1441    1428    1450    1422    1472    1466
    1448    1440    1497    1452    1412    1420    1488    1494    1436    1482
    1384    1412    1483    1477    1478    1436    1383    1470    1468    1429
    1407    1427    1430    1502    1499    1409    1483    1440    1515    1529
    1473    1476    1422    1462    1443    1447    1459    1454    1463    1439
    1478    1423    1481    1474    1490    1384    1418    1427    1399    1480
    1408    1538    1459    1454    1460    1481    1468    1416    1513    1480
    1440    1480    1456    1473    1486    1496    1435    1434    1380    1471
    1413    1450    1481    1475    1422    1505    1470    1491    1424    1481
    1475    1443    1464    1468    1507    1439    1471    1443    1386    1422
    1464    1489    1492    1483    1508    1492    1429    1459    1430    1451
    1409    1473    1456    1543    1363    1408    1466    1535    1423    1442
    1472    1470    1410    1403    1406    1479    1373    1439    1506    1466
    1469    1440    1454    1491    1398    1445    1390    1473    1449    1452
    1448    1435    1458    1496    1467    1458    1487    1504    1433    1482
    1486    1431    1489    1496    1433    1424    1461    1382    1554    1465
    1461    1505    1509    1476    1479    1482    1421    1482    1445    1487
    1506    1477    1457    1437    1447    1494    1489    1523    1486    1463
    1472    1466    1468    1470    1506    1486    1490    1491    1447    1472
    1427    1497    1467    1514    1429    1472    1462    1416    1383    1423
    1470    1471    1436    1503    1545    1471    1529    1490    1501    1479
    1469    1499    1509    1419    1425    1440    1468    1475    1428    1463
    1487    1443    1448    1346    1461    1438    1536    1449    1469    1510
    1431    1443    1480    1451    1359    1457    1478    1468    1363    1465
    1428    1438    1521    1455    1500    1424    1469    1409    1407    1483
    1417    1459    1431    1473    1423    1461    1457    1481    1562    1478
    1415    1562    1428    1488    1472    1492    1531    1564    1500    1512
    1531    1450    1451    1497    1490    1459    1447    1479    1472    1464
    1448    1462    1453    1435    1505    1513    1418    1389    1451    1482
    1421    1457    1475    1474    1469    1519    1422    1475    1384    1485
    1439    1487    1501    1495    1448    1400    1549    1424    1455    1449
    1430    1454    1433    1440    1452    1517    1499    1526    1529    1502
    1474    1494    1463    1461    1496    1537    1473    1531    1571    1557
    1599    1664    1787    1742    1723    1775    1727    1621    1739    1737
    1834    1880    1918    2008    1993    2113    2138    2151    2179    2334
    2350    2400    2302    2553    2413    2500    2522    2484    2400    2446
    2514    2383    2411    2432    2329    2250    2224    2137    2106    1985
    2004    1776    1960    1787    1813    1733    1705    1760    1710    1727
    1759    1762    1679    1760    1791    1746    1792    1779    1800    1891
    1933    1956    1965    1921    1817    1736    1752    1701    1682    1644
    1619    1617    1623    1518    1585    1524    1540    1505    1515    1500
    1513    1492    1494    1481    1536    1489    1507    1410    1446    1511
    1366    1427    1488    1431    1487    1443    1479    1435    1431    1484
    1400    1531    1476    1494    1403    1468    1468    1475    1465    1477
    1439    1395    1489    1457    1416    1482    1495    1424    1526    1514
    1480    1458    1489    1435    1440    1434    1496    1524    1513    1477
    1434    1464    1511    1441    1463    1447    1457    1455    1464    1435
    1494    1428    1442    1525    1469    1419    1432    1491    1486    1464
    1439    1460    1459    1376    1472    1484    1436    1431    1483    1488
    1458    1445    1464    1493    1423    1441    1428    1501    1412    1391
    1412    1397    1369    1483    1418    1528    1450    1434    1513    1460
    1468    1449    1430    1399    1496    1468    1482    1449    1463    1460
    1416    1495    1456    1441    1436    1415    1485    1471    1387    1459
    1366    1451    1498    1507    1464    1431    1427    1510    1440    1445
    1421    1414    1549    1487    1466    1474    1523    1504    1516    1528
    1468    1475    1499    1452    1515    1475    1499    1484    1502    1481
    1494    1544    1456    1524    1506    1469    1439    1434    1514    1498
    1458    1424    1436    1450    1434    1555    1501    1491    1531    1507
    1446    1468    1504    1513    1522    1493    1520    1576    1517    1557
    1571    1530    1479    1522    1540    1455    1602    1609    1592    1540
    1554    1585    1584    1599    1637    1520    1596    1553    1573    1509
    1583    1487    1515    1552    1614    1532    1564    1497    1571    1455
    1525    1624    1553    1533    1546    1535    1553    1656    1526    1552
    1535    1496    1564    1523    1549    1519    1406    1536    1508    1496
    1485    1515    1552    1457    1475    1516    1510    1477    1426    1552
    1483    1471    1555    1452    1529    1432    1443    1536    1461    1443
    1468    1487    1454    1540    1456    1511    1429    1431    1416    1532
    1426    1453    1502    1407    1496    1468    1490    1473    1466    1475
    1420    1506    1481    1496    1455    1486    1446    1434    1497    1537
    1498    1443    1514    1476    1530    1537    1463    1447    1507    1526
    1490    1447    1482    1516    1540    1472    1481    1538    1501    1552
    1483    1519    1456    1517    1546    1525    1457    1534    1504    1457
    1458    1423    1450    1454    1437    1534    1393    1419    1507    1444
    1519    1477    1540    1380    1443    1474    1481    1479    1519    1511
    1436    1471    1506    1480    1397    1493    1495    1529    1476    1520
    1474    1493    1504    1413    1504    1451    1545    1460    1453    1439
    1480    1520    1481    1509    1449    1501    1455    1525    1471    1463
    1572    1473    1566    1525    1611    1486    1488    1547    1568    1534
    1554    1546    1493    1597    1608    1578    1589    1579    1554    1660
    1606    1536    1623    1624    1634    1614    1585    1664    1672    1655
    1645    1742    1687    1791    1717    1721    1675    1661    1724    1673
    1618    1631    1624    1687    1674    1685    1666    1648    1703    1722
    1731    1788    1720    1727    1796    1703    1699    1817    1844    1717
    1873    1870    1856    1891    1778    1828    1819    1784    1794    1888
    1797    1806    1749    1851    1777    1699    1734    1726    1698    1694
    1716    1738    1711    1723    1735    1761    1758    1771    1710    1790
    1795    1781    1787    1735    1786    1847    1783    1816    1869    1953
    2016    1992    1964    2053    2099    1972    1995    2005    1944    2007
    1981    2025    1943    1888    1937    1906    1838    1771    1782    1651
    1655    1720    1589    1552    1599    1596    1491    1613    1590    1597
    1573    1534    1483    1507    1484    1564    1494    1471
