# Supplementary material for: Neutron and X-ray powder diffraction data to determine the structural properties of novel layered perovskite PrSrMn2O5+δ
Source: Data Brief. 2020 Jan 25;29:105173. doi: 10.1016/j.dib.2020.105173 (PMC7005487; doi:10.1016/j.dib.2020.105173)
Supplement: Multimedia component 2 [file mmc2.zip]

Archive with 1 entries (1 files):
- dib_105173_POLARIS113653 _spl_1_spl_.gsas
