# Supplementary material for: Neutron and X-ray powder diffraction data to determine the structural properties of novel layered perovskite PrSrMn2O5+δ
Source: Data Brief. 2020 Jan 25;29:105173. doi: 10.1016/j.dib.2020.105173 (PMC7005487; doi:10.1016/j.dib.2020.105173)
Supplement: Multimedia component 2 [file mmc2.zip › dib_105173_POLARIS113653 _spl_1_spl_.gsas]

3:  PrSrMn2O6 8mm can
# 1 Histograms
# File generated by Mantid:
# Instrument: POLARIS
# From workspace named : 113653-ResultTOF-1
# with Y multiplied by the bin widths.
# Primary flight path 14m 
# Total flight path 16.2476m, tth 10.4deg, DIFC 744.464
# Data for spectrum :0
BANK 1 754 754 RALF    22405      112    22405 0.00500 FXYE
      701.92191       17.21773523        0.43088902
      705.43152       16.35481114        0.42010161
      708.95868       15.59974506        0.40845649
      712.50347       15.73335902        0.40977912
      716.06599       15.12503462        0.40186666
      719.64632       14.34546956        0.38603342
      723.24455       14.83821812        0.38962425
      726.86077       15.47494445        0.39243862
      730.49508       14.66267350        0.38004856
      734.14755       13.50175589        0.36475110
      737.81829       14.33657837        0.37089855
      741.50738       15.31533045        0.37957263
      745.21492       15.70773267        0.38110932
      748.94099       15.93354708        0.38338932
      752.68570       16.05508863        0.38076931
      756.44912       15.64038351        0.37107222
      760.23137       16.22198511        0.37482289
      764.03253       15.38503477        0.36492783
      767.85269       15.36148917        0.36290398
      771.69195       15.58928361        0.36299143
      775.55041       15.76258179        0.36218844
      779.42817       16.58902668        0.36645550
      783.32531       17.16627824        0.36909724
      787.24193       17.80445320        0.37311231
      791.17814       19.17362249        0.38449084
      795.13403       21.19298927        0.40032302
      799.10970       20.59446688        0.39330704
      803.10525       21.58503945        0.40195726
      807.12078       21.39784105        0.39622821
      811.15638       21.62360031        0.39778598
      815.21216       21.89190345        0.39988108
      819.28822       23.66131038        0.41449992
      823.38467       24.04958460        0.41682684
      827.50159       26.23641865        0.43515040
      831.63910       27.56660696        0.44420188
      835.79729       29.38068290        0.45598546
      839.97628       32.07260114        0.47581501
      844.17616       36.30979659        0.50178054
      848.39704       40.84487752        0.52909499
      852.63903       47.74500036        0.57019548
      856.90222       53.82795047        0.60051955
      861.18673       59.59064448        0.63004963
      865.49267       61.63447499        0.63756258
      869.82013       61.33843647        0.63249921
      874.16923       57.83458272        0.61269399
      878.54008       50.36029153        0.57122111
      882.93278       45.98627142        0.54539508
      887.34744       40.27124848        0.51202789
      891.78418       36.06125782        0.48114045
      896.24310       31.61668764        0.44939406
      900.72431       30.34597169        0.43895484
      905.22794       27.27271205        0.41455458
      909.75408       26.55348084        0.40793316
      914.30285       26.02999975        0.40422222
      918.87436       25.49013630        0.39956700
      923.46873       24.01267423        0.38747414
      928.08608       23.75896493        0.38526870
      932.72651       23.56370832        0.38317231
      937.39014       23.79722068        0.38417137
      942.07709       25.39468394        0.39638961
      946.78747       26.24826015        0.40184108
      951.52141       28.38504157        0.41639065
      956.27902       30.40298438        0.43023488
      961.06041       31.15871208        0.43477072
      965.86572       30.64595310        0.43101995
      970.69504       31.66224924        0.43798855
      975.54852       31.18788519        0.43455127
      980.42626       30.41913903        0.42893962
      985.32839       30.50376206        0.42962078
      990.25504       30.74685494        0.43123344
      995.20631       32.65900587        0.44399544
     1000.18234       34.02918860        0.45227802
     1005.18325       37.03482695        0.47082875
     1010.20917       39.01706984        0.48149963
     1015.26022       38.56775140        0.47503341
     1020.33652       37.58017522        0.46720404
     1025.43820       34.91205109        0.44975304
     1030.56539       31.66347028        0.42925588
     1035.71822       28.96646628        0.40963528
     1040.89681       26.43428262        0.39042105
     1046.10129       25.06286686        0.37979614
     1051.33180       23.02453961        0.36381380
     1056.58846       22.13649540        0.35733048
     1061.87140       21.21142562        0.34991520
     1067.18076       20.35989887        0.34161977
     1072.51666       20.55013097        0.34392886
     1077.87924       19.15264071        0.33257030
     1083.26864       19.41675843        0.33363217
     1088.68498       19.35104595        0.33185290
     1094.12841       19.45117041        0.33165120
     1099.59905       18.95751181        0.32695055
     1105.09705       18.51390224        0.32211425
     1110.62253       18.82481922        0.32565943
     1116.17564       18.28717981        0.32157301
     1121.75652       18.29457775        0.32106614
     1127.36531       17.81564565        0.31681731
     1133.00213       17.79303019        0.31573598
     1138.66714       17.62583955        0.31172263
     1144.36048       17.94402417        0.31310252
     1150.08228       18.35385159        0.31673024
     1155.83269       17.93212560        0.31378814
     1161.61186       18.92332740        0.32181037
     1167.41991       18.70108002        0.32079840
     1173.25701       18.82497298        0.32244557
     1179.12330       18.97756002        0.32356199
     1185.01892       18.68288103        0.31966621
     1190.94401       18.24329383        0.31598391
     1196.89873       19.29924427        0.32424879
     1202.88322       18.74669763        0.31937524
     1208.89764       18.76919801        0.31936219
     1214.94213       19.29587615        0.32214192
     1221.01684       20.02433462        0.32742721
     1227.12192       19.30590692        0.32157393
     1233.25753       20.70472642        0.33214597
     1239.42382       21.07864079        0.33510197
     1245.62094       21.97122074        0.34191380
     1251.84904       23.28938258        0.35157137
     1258.10829       24.39503236        0.35991005
     1264.39883       26.03011891        0.37143753
     1270.72083       27.93938557        0.38474921
     1277.07443       29.53396843        0.39542672
     1283.45980       30.72033812        0.40325385
     1289.87710       30.88750972        0.40466216
     1296.32649       30.81198003        0.40472814
     1302.80812       31.94076606        0.41194924
     1309.32216       31.87817856        0.41187306
     1315.86877       31.54931337        0.41018484
     1322.44811       31.47336954        0.40998097
     1329.06035       30.50961140        0.40420520
     1335.70566       30.03737368        0.40149594
     1342.38418       29.02707103        0.39550998
     1349.09611       29.39794831        0.39797129
     1355.84159       29.87760847        0.40136597
     1362.62079       30.15575141        0.40358724
     1369.43390       30.72066114        0.40724410
     1376.28107       33.56444649        0.42538459
     1383.16247       35.96144710        0.44016106
     1390.07828       39.95994542        0.46342702
     1397.02868       44.18960776        0.48719797
     1404.01382       50.78658513        0.52173092
     1411.03389       57.86246576        0.55658696
     1418.08906       64.10007139        0.58566131
     1425.17950       70.57031266        0.61449412
     1432.30540       72.66663482        0.62394231
     1439.46693       72.74422723        0.62472404
     1446.66426       69.47455553        0.61140310
     1453.89758       65.69270823        0.59516929
     1461.16707       60.00079125        0.56941159
     1468.47291       55.64266860        0.54916283
     1475.81527       50.55372333        0.52408165
     1483.19435       46.84785225        0.50546414
     1490.61032       42.92183972        0.48455033
     1498.06337       41.82858869        0.47861296
     1505.55369       40.54473030        0.47128772
     1513.08146       39.92412037        0.46822759
     1520.64686       40.28401540        0.47088398
     1528.25010       41.31279608        0.47723936
     1535.89135       42.06998640        0.48200049
     1543.57081       44.53377932        0.49581286
     1551.28866       47.50698731        0.51241808
     1559.04510       52.72729068        0.53957271
     1566.84033       56.37875853        0.55815684
     1574.67453       62.47046663        0.58772737
     1582.54790       69.95145645        0.62186552
     1590.46064       80.48646237        0.66708785
     1598.41295       95.04186909        0.72445990
     1606.40501      112.51236224        0.78777528
     1614.43704      137.30774139        0.86970250
     1622.50922      169.89303595        0.96675420
     1630.62177      211.62456704        1.07828349
     1638.77488      252.44165941        1.17747489
     1646.96875      285.70607809        1.25294197
     1655.20359      302.20987400        1.28906894
     1663.47961      292.33817776        1.26856377
     1671.79701      269.60840103        1.21898829
     1680.15599      234.49886148        1.13790475
     1688.55677      199.53853353        1.05068196
     1696.99956      169.75818911        0.96997185
     1705.48456      147.43213600        0.90505823
     1714.01198      128.48709257        0.84600620
     1722.58204      113.48732485        0.79608625
     1731.19495      101.71974949        0.75496850
     1739.85092       90.66527298        0.71431249
     1748.55018       82.99440602        0.68491438
     1757.29293       74.49090914        0.65080791
     1766.07939       67.30405810        0.62043346
     1774.90979       61.42909712        0.59485354
     1783.78434       56.17042551        0.57059904
     1792.70326       53.96429261        0.56072165
     1801.66678       50.83162646        0.54624930
     1810.67511       48.10648152        0.53317227
     1819.72849       45.49168958        0.52026375
     1828.82713       44.38148649        0.51470143
     1837.97127       43.07112855        0.50817195
     1847.16112       41.33644286        0.49857799
     1856.39693       41.01135506        0.49723365
     1865.67891       40.99187985        0.49714365
     1875.00731       40.70940977        0.49589511
     1884.38234       40.46433329        0.49527554
     1893.80425       40.22098859        0.49417921
     1903.27328       39.77509214        0.49365954
     1912.78964       40.28014943        0.49715742
     1922.35359       41.37391586        0.50338152
     1931.96536       40.65659031        0.49866319
     1941.62519       42.04926190        0.50527629
     1951.33331       42.77540966        0.50812561
     1961.08998       42.81609130        0.50759559
     1970.89543       45.32603455        0.52029500
     1980.74990       47.10676745        0.52873537
     1990.65365       49.38164224        0.54042720
     2000.60692       53.44794711        0.56127596
     2010.60996       56.83774828        0.57816542
     2020.66301       60.88497856        0.59798636
     2030.76632       61.83650689        0.60297785
     2040.92015       61.68044150        0.60247593
     2051.12475       60.00346321        0.59467530
     2061.38038       56.83345139        0.57967635
     2071.68728       52.85431197        0.55946411
     2082.04572       50.51002731        0.54775154
     2092.45595       47.67286565        0.53290000
     2102.91822       45.58873269        0.52163290
     2113.43282       44.45745280        0.51541647
     2123.99998       42.27298803        0.50339245
     2134.61998       42.59501476        0.50577747
     2145.29308       41.47036512        0.49953812
     2156.01955       41.45714124        0.49973608
     2166.79964       40.84160407        0.49623730
     2177.63364       39.99376814        0.49174306
     2188.52181       41.03609800        0.49823308
     2199.46442       41.21618784        0.49950365
     2210.46174       40.76676745        0.49691158
     2221.51405       40.32362087        0.49466734
     2232.62162       41.61640305        0.50253258
     2243.78473       41.13638368        0.49972449
     2255.00365       40.37526964        0.49585758
     2266.27867       40.52371480        0.49690111
     2277.61006       40.40569637        0.49640270
     2288.99811       41.44078474        0.50253894
     2300.44310       40.76480455        0.49873820
     2311.94532       41.56483186        0.50369367
     2323.50505       41.51174885        0.50374706
     2335.12257       42.58528558        0.51006541
     2346.79818       42.22220539        0.50802066
     2358.53217       42.69041652        0.51051773
     2370.32484       43.02656343        0.51289676
     2382.17646       43.55020009        0.51596023
     2394.08734       44.26004392        0.52009922
     2406.05778       42.98964112        0.51297348
     2418.08807       44.35235444        0.52064637
     2430.17851       44.01562679        0.51899743
     2442.32940       45.33290868        0.52624573
     2454.54105       45.64313676        0.52820529
     2466.81375       45.06535674        0.52478612
     2479.14782       46.24849099        0.53145211
     2491.54356       45.19618555        0.52533064
     2504.00128       46.36005907        0.53203640
     2516.52129       46.90046879        0.53480615
     2529.10389       46.51300525        0.53255535
     2541.74941       47.01016466        0.53532666
     2554.45816       48.32372830        0.54263113
     2567.23045       47.07810474        0.53572895
     2580.06660       47.94023703        0.54036629
     2592.96693       49.31417635        0.54773398
     2605.93177       49.97794046        0.55119257
     2618.96143       50.10946283        0.55207314
     2632.05623       51.80722028        0.56100555
     2645.21652       49.82139274        0.55010465
     2658.44260       52.26716065        0.56320811
     2671.73481       52.60880357        0.56475769
     2685.09349       53.12324604        0.56746073
     2698.51895       54.57464705        0.57484237
     2712.01155       55.99596947        0.58219247
     2725.57161       57.17271096        0.58785577
     2739.19946       59.55251318        0.59973794
     2752.89546       61.29810217        0.60852917
     2766.65994       65.59051725        0.62881550
     2780.49324       69.60573118        0.64744792
     2794.39570       76.05629879        0.67642579
     2808.36768       82.59259161        0.70457598
     2822.40952       90.92566301        0.73894551
     2836.52157       97.16586032        0.76334329
     2850.70418      102.62359603        0.78413793
     2864.95770      107.50473852        0.80236162
     2879.28249      105.99146944        0.79669696
     2893.67890      102.33439562        0.78284793
     2908.14729       96.37035415        0.75996662
     2922.68803       90.75606221        0.73763958
     2937.30147       83.45857296        0.70764454
     2951.98798       78.61641150        0.68685613
     2966.74792       73.57399652        0.66448203
     2981.58166       69.51235208        0.64618457
     2996.48956       66.08085649        0.63039315
     3011.47201       64.34437034        0.62221566
     3026.52937       62.13278396        0.61128580
     3041.66202       60.91471274        0.60567500
     3056.87033       59.02682619        0.59620057
     3072.15468       59.22950409        0.59724345
     3087.51545       57.63700126        0.58924830
     3102.95303       56.89512532        0.58580756
     3118.46780       57.32368510        0.58766862
     3134.06014       56.34820805        0.58290980
     3149.73044       56.72773735        0.58497512
     3165.47909       56.27318693        0.58245781
     3181.30648       55.61254396        0.57929404
     3197.21302       55.47174127        0.57861590
     3213.19908       56.48675326        0.58394494
     3229.26508       55.60810578        0.57958807
     3245.41140       56.26797436        0.58306075
     3261.63846       56.44157803        0.58406956
     3277.94665       54.97452310        0.57671717
     3294.33638       56.25520460        0.58320225
     3310.80807       56.50808536        0.58483436
     3327.36211       55.78458084        0.58139695
     3343.99892       57.01619663        0.58778027
     3360.71891       56.78778897        0.58667372
     3377.52251       57.42457537        0.59020756
     3394.41012       56.10212470        0.58372583
     3411.38217       56.60045575        0.58675295
     3428.43908       58.23997063        0.59532188
     3445.58128       57.13727213        0.59005683
     3462.80918       57.37222022        0.59145635
     3480.12323       58.40492112        0.59710134
     3497.52384       57.70903301        0.59415621
     3515.01146       57.88747933        0.59533081
     3532.58652       57.34967947        0.59292370
     3550.24945       57.70103091        0.59515823
     3568.00070       58.63833609        0.60018890
     3585.84070       58.05373281        0.59791052
     3603.76991       58.85443635        0.60247519
     3621.78876       59.06131057        0.60396402
     3639.89770       58.74856040        0.60304450
     3658.09719       60.41449924        0.61189043
     3676.38768       59.15767668        0.60637175
     3694.76961       60.40274707        0.61326990
     3713.24346       59.74096972        0.61055311
     3731.80968       59.70724859        0.61097133
     3750.46873       59.93704659        0.61284968
     3769.22107       60.36237018        0.61587011
     3788.06718       61.37367545        0.62158637
     3807.00751       61.45992172        0.62294234
     3826.04255       60.16432620        0.61732121
     3845.17276       60.90856325        0.62197059
     3864.39863       62.53690008        0.63095457
     3883.72062       61.78170546        0.62790349
     3903.13922       62.19328537        0.63091246
     3922.65492       63.03492915        0.63616603
     3942.26819       62.42103184        0.63408405
     3961.97953       64.08737107        0.64334831
     3981.78943       63.21273925        0.63990519
     4001.69838       63.93104363        0.64470558
     4021.70687       63.84343443        0.64539504
     4041.81541       64.34758058        0.64896281
     4062.02448       64.50770246        0.65083047
     4082.33461       65.06982657        0.65491114
     4102.74628       64.62274575        0.65389539
     4123.26001       65.69381604        0.66041440
     4143.87631       66.24352512        0.66444237
     4164.59569       67.56611185        0.67231065
     4185.41867       67.27470875        0.67229176
     4206.34576       67.03313932        0.67245291
     4227.37749       67.32076288        0.67523950
     4248.51438       68.38555832        0.68214989
     4269.75695       67.55392056        0.67953238
     4291.10574       67.40632563        0.68015234
     4312.56126       68.59485343        0.68765656
     4334.12407       69.06415726        0.69151747
     4355.79469       67.51356026        0.68573674
     4377.57367       69.33412909        0.69606714
     4399.46153       70.08319924        0.70166208
     4421.45884       70.13147827        0.70367137
     4443.56614       71.48658218        0.71202116
     4465.78397       70.90351156        0.71111007
     4488.11289       72.54764967        0.72120030
     4510.55345       72.75030328        0.72404727
     4533.10622       72.92494846        0.72695278
     4555.77175       73.36442034        0.73107560
     4578.55061       72.68929940        0.72965823
     4601.44336       74.89507345        0.74252644
     4624.45058       73.84924941        0.73951895
     4647.57283       73.80224968        0.74166268
     4670.81069       74.86316055        0.74908313
     4694.16475       75.48385767        0.75437132
     4717.63557       75.87411321        0.75868248
     4741.22375       76.40557886        0.76373021
     4764.92987       76.34474651        0.76580767
     4788.75452       76.03514820        0.76683613
     4812.69829       78.03255291        0.77922511
     4836.76178       78.54174554        0.78417930
     4860.94559       77.68807563        0.78291742
     4885.25032       77.37135105        0.78377704
     4909.67657       78.69800282        0.79326304
     4934.22495       79.37439823        0.79940555
     4958.89608       79.64302843        0.80384476
     4983.69056       79.84983722        0.80754211
     5008.60901       81.39865493        0.81824704
     5033.65206       79.56360438        0.81200056
     5058.82032       81.14904209        0.82319570
     5084.11442       81.79802045        0.82966533
     5109.53499       82.52214818        0.83644758
     5135.08266       83.10632753        0.84271151
     5160.75808       84.83050782        0.85461648
     5186.56187       83.02054986        0.84868309
     5212.49468       84.94057728        0.86198941
     5238.55715       86.14413975        0.87164140
     5264.74994       86.79103171        0.87823039
     5291.07369       87.73928689        0.88632101
     5317.52905       85.69695479        0.87993501
     5344.11670       87.56546095        0.89306695
     5370.83728       86.96468654        0.89377109
     5397.69147       88.34349118        0.90443165
     5424.67993       89.23530741        0.91277722
     5451.80333       88.16359812        0.91126743
     5479.06234       88.77665579        0.91832235
     5506.45766       90.17809862        0.92938097
     5533.98994       89.58540654        0.93046703
     5561.65989       91.38713307        0.94416652
     5589.46819       92.93882810        0.95634756
     5617.41553       91.81902485        0.95505897
     5645.50261       92.45342544        0.96280410
     5673.73012       92.67156282        0.96849957
     5702.09878       93.84130219        0.97914463
     5730.60927       94.92204175        0.98961862
     5759.26232       95.51934174        0.99750175
     5788.05863       96.07293543        1.00519369
     5816.99892       95.54969543        1.00766471
     5846.08391       96.23322148        1.01616037
     5875.31433       98.54787987        1.03363968
     5904.69091       96.86748678        1.03021072
     5934.21436       97.59965304        1.03945962
     5963.88543       98.49489013        1.04966283
     5993.70486       96.72241356        1.04584994
     6023.67338       98.39080991        1.06053632
     6053.79175      100.12324516        1.07556781
     6084.06071       98.00505685        1.06981705
     6114.48101      101.16289092        1.09275856
     6145.05342      102.56726975        1.10635543
     6175.77869      100.55385636        1.10157943
     6206.65758      100.41481611        1.10671834
     6237.69087      104.37480057        1.13438554
     6268.87932      102.34095913        1.12982236
     6300.22372      104.23652169        1.14651623
     6331.72484      104.32573897        1.15348685
     6363.38346      104.19755705        1.15910843
     6395.20038      104.99013341        1.17028207
     6427.17638      106.12764673        1.18341708
     6459.31226      106.69606269        1.19346458
     6491.60882      105.65073598        1.19456984
     6524.06687      107.12861582        1.21015498
     6556.68720      107.66640693        1.22045097
     6589.47064      109.73807762        1.23936713
     6622.41799      106.82155456        1.23014041
     6655.53008      111.63152359        1.26535372
     6688.80773      111.05014442        1.26987188
     6722.25177      114.69392881        1.29877139
     6755.86303      109.38253297        1.27622371
     6789.64234      111.44969786        1.29629158
     6823.59055      112.87532011        1.31279777
     6857.70851      113.99050067        1.32809615
     6891.99705      111.87443464        1.32423155
     6926.45704      112.35816953        1.33636877
     6961.08932      113.91096042        1.35460646
     6995.89477      115.32095313        1.37186357
     7030.87424      118.52636278        1.40001438
     7066.02861      116.79984148        1.39929404
     7101.35876      116.01203939        1.40418211
     7136.86555      116.86296959        1.41895973
     7172.54988      119.94325427        1.44767228
     7208.41263      118.57987350        1.44919442
     7244.45469      119.37722219        1.46434690
     7280.67696      121.17820354        1.48593986
     7317.08035      118.74571148        1.48142681
     7353.66575      120.51581264        1.50300807
     7390.43408      125.04086062        1.54173266
     7427.38625      121.40929178        1.52960389
     7464.52318      124.37146191        1.55896811
     7501.84580      126.27706039        1.58190758
     7539.35502      123.96371530        1.57845013
     7577.05180      123.40412261        1.58572040
     7614.93706      128.07245444        1.62736563
     7653.01174      127.37732992        1.63453986
     7691.27680      129.00707355        1.65681466
     7729.73319      132.19169207        1.68975672
     7768.38185      129.41233001        1.68398620
     7807.22376      131.70835255        1.71106754
     7846.25988      131.03347823        1.71928885
     7885.49118      129.97200707        1.72498531
     7924.91864      131.74886629        1.74963693
     7964.54323      131.72189358        1.76270743
     8004.36595      135.25618012        1.79983751
     8044.38778      132.15624059        1.79272897
     8084.60971      135.14731704        1.82635296
     8125.03276      137.09722754        1.85470713
     8165.65793      138.11136785        1.87615520
     8206.48622      140.47293273        1.90641890
     8247.51865      137.98443693        1.90426359
     8288.75624      143.87465018        1.95959198
     8330.20002      138.80500707        1.94009858
     8371.85102      141.49445069        1.97390585
     8413.71028      142.26660379        1.99501975
     8455.77883      142.57144730        2.01291489
     8498.05772      142.20100011        2.02722661
     8540.54801      147.02934642        2.07710815
     8583.25075      144.01680451        2.07281937
     8626.16700      145.37090893        2.10030321
     8669.29784      148.52591144        2.13994883
     8712.64433      146.10070303        2.13986888
     8756.20755      147.87075867        2.17079684
     8799.98859      151.14725095        2.21285465
     8843.98853      145.94276003        2.19295969
     8888.20847      149.50074264        2.23829188
     8932.64952      150.80874953        2.26681258
     8977.31276      152.87253186        2.30186353
     9022.19933      154.96863926        2.33723371
     9067.31032      153.61991954        2.34702982
     9112.64688      157.11650077        2.39347161
     9158.21011      153.76321832        2.38824336
     9204.00116      155.23122070        2.41980723
     9250.02117      156.53204182        2.45132773
     9296.27127      160.47103941        2.50309590
     9342.75263      157.80301234        2.50358876
     9389.46639      160.45659536        2.54671690
     9436.41372      162.30644304        2.58388640
     9483.59579      160.47970206        2.59221176
     9531.01377      162.09930753        2.62783940
     9578.66884      164.43751072        2.67062400
     9626.56218      167.22947967        2.71798647
     9674.69500      166.36099735        2.73530874
     9723.06847      166.69368134        2.76318192
     9771.68381      166.96617680        2.79189462
     9820.54223      172.18940315        2.86044026
     9869.64494      176.33434522        2.92148436
     9918.99317      171.39507860        2.90758396
     9968.58813      171.17789270        2.93336880
    10018.43107      176.88485859        3.00910894
    10068.52323      169.78300615        2.97590845
    10118.86585      175.81154714        3.05579405
    10169.46018      178.23231235        3.10577121
    10220.30748      178.51789275        3.13539003
    10271.40901      174.89102508        3.13390905
    10322.76606      180.77075251        3.21432762
    10374.37989      181.55018769        3.24958483
    10426.25179      181.43791457        3.27954303
    10478.38305      183.59817263        3.32770781
    10530.77496      187.86582323        3.39718063
    10583.42884      189.22043949        3.44074461
    10636.34598      190.97080578        3.48766160
    10689.52771      188.27224316        3.49669120
    10742.97535      188.04406590        3.52788641
    10796.69023      193.04145260        3.60982511
    10850.67368      190.69493739        3.62172027
    10904.92705      188.22056043        3.63656019
    10959.45168      198.39677479        3.76964066
    11014.24894      189.49124840        3.72367585
    11069.32018      198.50422385        3.84995652
    11124.66679      195.19650764        3.85710418
    11180.29012      200.86983809        3.95240882
    11236.19157      196.76699256        3.95085406
    11292.37253      207.17438870        4.09334546
    11348.83439      201.31406235        4.07480148
    11405.57856      209.91666325        4.20352086
    11462.60646      204.27482984        4.18468781
    11519.91949      208.84214100        4.27282580
    11577.51908      209.60654322        4.32429063
    11635.40668      212.74459994        4.39896763
    11693.58371      219.94276952        4.51565589
    11752.05163      221.01180459        4.57202195
    11810.81189      217.39548284        4.57878220
    11869.86595      209.83485770        4.54538345
    11929.21528      220.11214171        4.70239702
    11988.86136      215.08721353        4.69661569
    12048.80566      224.83162366        4.85017965
    12109.04969      220.37112917        4.85068578
    12169.59494      223.52970775        4.93385744
    12230.44291      226.26144388        5.01374401
    12291.59513      231.28502490        5.12207907
    12353.05310      230.28707871        5.16421346
    12414.81837      235.97445377        5.28427924
    12476.89246      232.61018401        5.30245432
    12539.27692      233.35030532        5.36670920
    12601.97331      235.37885487        5.44651757
    12664.98318      244.73341762        5.61416599
    12728.30809      248.25904283        5.71534913
    12791.94963      246.49953063        5.75686018
    12855.90938      240.39148493        5.74917718
    12920.18893      242.87348197        5.84334574
    12984.78987      246.32874881        5.94883803
    13049.71382      246.15118283        6.01477271
    13114.96239      246.17839669        6.08084470
    13180.53720      257.64410582        6.28635756
    13246.43989      259.41335658        6.37705710
    13312.67209      261.39735317        6.46315406
    13379.23545      264.72742789        6.57017363
    13446.13162      266.39572788        6.65294284
    13513.36228      270.97283439        6.77815468
    13580.92909      268.29005278        6.80688781
    13648.83374      268.22092215        6.87441605
    13717.07791      259.99113450        6.84500759
    13785.66330      262.79838541        6.94734163
    13854.59161      287.75018248        7.35238098
    13923.86457      270.15018995        7.20574364
    13993.48390      272.98764315        7.32470195
    14063.45131      289.95449819        7.64071623
    14133.76857      281.60021407        7.62133994
    14204.43741      290.32695092        7.82315606
    14275.45960      284.37474017        7.83221487
    14346.83690      295.62650239        8.07175939
    14418.57108      291.81983988        8.11080979
    14490.66394      294.43136980        8.23294010
    14563.11726      277.13388207        8.07625297
    14635.93285      305.72634438        8.55650548
    14709.11251      291.94991019        8.45330801
    14782.65807      293.26750771        8.56637687
    14856.57136      309.63208161        8.91688558
    14930.85422      304.01265186        8.95747440
    15005.50849      315.23567825        9.24707348
    15080.53603      304.90532939        9.22624642
    15155.93871      308.57635464        9.40611177
    15231.71841      326.47950525        9.81588805
    15307.87700      334.22675994       10.06916869
    15384.41638      329.40762528       10.12298087
    15461.33847      326.80969893       10.19521419
    15538.64516      343.11726325       10.56252724
    15616.33838      334.11687879       10.55922510
    15694.42008      353.28489473       10.98103074
    15772.89218      349.29070179       11.07705504
    15851.75664      349.61981665       11.24113841
    15931.01542      362.20088225       11.59166992
    16010.67050      358.02104142       11.68416963
    16090.72385      371.15439501       12.06822212
    16171.17747      362.76818916       12.14544683
    16252.03336      370.66375462       12.42981956
    16333.29352      368.46682392       12.52565257
    16414.95999      376.85058323       12.76578157
    16497.03479      398.36876590       13.26980759
    16579.51996      378.83465349       13.10267268
    16662.41756      375.12155176       13.18559607
    16745.72965      358.51217934       13.09895925
    16829.45830      376.17441879       13.59981913
    16913.60559      386.37937869       14.04580987
    16998.17362      397.13620720       14.38919792
    17083.16449      399.23280564       14.69630196
    17168.58031      422.56895882       15.27647103
    17254.42321      400.07320612       15.08923511
    17340.69533      405.51759588       15.40375468
    17427.39880      407.18545118       15.65247659
    17514.53580      431.19519603       16.33233916
    17602.10848      404.32876629       15.98816860
    17690.11902      436.73499026       16.81660607
    17778.56962      415.42159895       16.61879742
    17867.46246      420.63936192       16.90746732
    17956.79978      438.98340660       17.57973190
    18046.58377      438.44971998       17.81273455
    18136.81669      463.66314129       18.60260904
    18227.50078      484.70489221       19.30078665
    18318.63828      452.78264860       19.04100032
    18410.23147      470.95977856       19.71055001
    18502.28263      477.62679583       20.09776034
    18594.79404      487.14552836       20.56413435
    18687.76801      447.01666830       19.93125613
    18781.20685      474.49853703       20.77252448
    18875.11289      479.98976574       21.12805565
    18969.48845      480.16946952       21.40269160
    19064.33589      518.02295466       22.46414335
    19159.65757      456.19489618       21.49041320
    19255.45586      496.97448250       22.78178563
    19351.73314      546.16420568       24.32799612
    19448.49181      495.70779368       23.56170604
    19545.73427      537.34429125       24.82576687
    19643.46294      547.77531327       25.49921583
    19741.68025      523.07089540       25.33907190
    19840.38865      529.66955689       25.88005039
    19939.59060      565.94925684       27.09680929
    20039.28855      600.54809920       28.22367176
    20139.48499      544.29087460       27.45070537
    20240.18242      579.25817494       28.81092522
    20341.38333      614.13447661       30.03469418
    20443.09024      580.77466424       29.63952594
    20545.30570      575.33698100       30.02392949
    20648.03222      567.08190128       30.28067179
    20751.27239      582.78124447       31.35358806
    20855.02875      609.17532587       32.67932109
    20959.30389      613.95504503       33.40254968
    21064.10041      611.82442765       33.79073299
    21169.42091      600.98859260       34.06111092
    21275.26802      651.30918471       35.94743890
    21381.64436      554.30021586       33.55223231
    21488.55258      601.05304465       35.75954777
    21595.99534      673.28407219       38.48472864
    21703.97532      663.37563633       38.76260491
    21812.49520      603.40883377       37.49384864
    21921.55767      672.90559992       40.11325339
    22031.16546      684.84730140       40.91359874
    22141.32129      709.62302301       42.24992745
    22252.02789      614.15925087       39.78534664
    22363.28803      677.67368555       42.13152477
    22475.10447      668.87784105       42.53962007
    22587.48000      739.97665605       45.87684100
    22700.41740      683.35764435       44.59694218
    22813.91948      746.32404516       48.06470504
    22927.98908      653.45780624       45.79588476
    23042.62903      718.41497209       48.82264652
    23157.84217      758.45555448       51.07846173
    23273.63138      703.60484286       49.90580183
    23389.99954      661.07145257       48.90885663
    23506.94954      790.25466906       54.31654084
    23624.48428      691.96300390       51.35963494
    23742.60671      745.96939144       54.84305104
    23861.31974      798.27542809       58.80724242
    23980.62634      800.38117083       59.78699765
    24100.52947      743.48896035       59.52834126
    24221.03212      745.89177854       61.42271469
    24342.13728      805.14080157       64.54359010
    24463.84796      801.94844128       65.23626530
    24586.16720      794.75111256       66.11765702
    24709.09804      729.50392244       64.53382095
    24832.64353      974.72113461       75.84047423
    24956.80675      824.38526705       71.44902619
    25081.59078      874.30802532       74.80072850
    25206.99873      778.82846508       72.25405812
    25333.03373      795.83058620       74.79648654
    25459.69890      912.77103639       81.66500057
    25586.99739      738.30176180       74.77956923
    25714.93238      852.06578678       82.33279233
    25843.50704      892.96303233       85.19192340
    25972.72458      929.57016544       88.32090472
    26102.58820      888.70705099       89.50942258
    26233.10114     1026.73648202       98.03279598
    26364.26665      913.47241920       94.15911444
    26496.08798     1044.72418036      102.49204949
    26628.56842     1195.82682741      110.84840694
    26761.71126      899.12008174       98.23667850
    26895.51982      873.07230666       98.20192081
    27029.99742     1168.79632067      118.28961360
    27165.14740     1157.04287331      122.70113671
    27300.97314     1093.47681421      123.66506871
    27437.47801      857.30932906      110.81340860
    27574.66540     1224.81640393      134.59051377
    27712.53872     1200.85719152      138.95057658
    27851.10142     1137.94856191      137.59670284
    27990.35692     1314.10373464      151.66599277
    28130.30871      864.66065556      124.81404055
    28270.96025     1065.92635991      140.04722150
    28412.31505     1274.60107395      161.73667888
    28554.37663      928.96609876      141.08160949
    28697.14851     1189.05896721      164.67988507
    28840.63425     1048.43952705      163.78812936
    28984.83742     1266.08100754      188.37897253
    29129.76161     1450.32923710      208.57676078
    29275.41042     1268.96194208      205.65080077
    29421.78747     1174.78882891      218.35914745
    29568.89641     1452.75724391      251.59258525
    29716.74089     1433.15472700      260.65875060
    29865.32460     1414.65784625      273.35726124
    29969.82490      304.52889420      133.35968504
# Total flight path 15.7825m, tth 25.9875deg, DIFC 1794.03
# Data for spectrum :0
BANK 2 3034 3034 RALF    38414       38    38414 0.00100 FXYE
     1201.03137        7.21273274        0.09213918
     1202.23240        7.05918157        0.09115824
     1203.43463        7.13814746        0.09165660
     1204.63806        7.14941597        0.09174011
     1205.84270        7.07581218        0.09127326
     1207.04855        6.95558287        0.09050695
     1208.25559        6.80306221        0.08950039
     1209.46385        6.65232538        0.08850900
     1210.67331        6.61619399        0.08830291
     1211.88399        6.58135693        0.08806545
     1213.09587        6.51062329        0.08757210
     1214.30897        6.44658403        0.08714981
     1215.52328        6.29966902        0.08614848
     1216.73880        6.28214181        0.08602032
     1217.95554        6.09433073        0.08473153
     1219.17349        6.08298733        0.08466621
     1220.39267        6.11249140        0.08487691
     1221.61306        6.05808941        0.08450141
     1222.83467        5.93293115        0.08362464
     1224.05751        5.87894515        0.08326083
     1225.28156        5.83091759        0.08292562
     1226.50685        5.58823786        0.08116940
     1227.73335        5.52428379        0.08072112
     1228.96109        5.52144476        0.08070249
     1230.19005        5.45081865        0.08017976
     1231.42024        5.65969413        0.08169694
     1232.65166        5.59168365        0.08120689
     1233.88431        5.57458939        0.08111116
     1235.11819        5.58907402        0.08121998
     1236.35331        5.48939597        0.08049783
     1237.58966        5.59968532        0.08129977
     1238.82725        5.55132491        0.08093362
     1240.06608        5.48298052        0.08045565
     1241.30615        5.42996986        0.08008443
     1242.54745        5.54000398        0.08088613
     1243.79000        5.46827826        0.08034556
     1245.03379        5.52439481        0.08077122
     1246.27883        5.52767077        0.08078367
     1247.52510        5.52788093        0.08079516
     1248.77263        5.63287883        0.08157365
     1250.02140        5.64898183        0.08168189
     1251.27142        5.58866350        0.08126779
     1252.52269        5.53843898        0.08089703
     1253.77522        5.72136378        0.08222812
     1255.02899        5.61409900        0.08146010
     1256.28402        5.72128002        0.08222903
     1257.54031        5.75102733        0.08243824
     1258.79785        5.86329858        0.08324937
     1260.05664        5.91070338        0.08359441
     1261.31670        5.86858113        0.08329421
     1262.57802        6.00003814        0.08421988
     1263.84060        6.01036405        0.08430063
     1265.10444        6.21675774        0.08572387
     1266.36954        6.24479792        0.08592595
     1267.63591        6.38312284        0.08687296
     1268.90355        6.48699731        0.08756943
     1270.17245        6.55081623        0.08802533
     1271.44262        6.62569642        0.08852704
     1272.71406        6.68723714        0.08893034
     1273.98678        6.83049712        0.08988736
     1275.26077        6.96540692        0.09078283
     1276.53603        7.03197875        0.09120662
     1277.81256        7.26132015        0.09268598
     1279.09037        7.29699585        0.09293698
     1280.36946        7.31190808        0.09301704
     1281.64983        7.37145822        0.09340762
     1282.93148        7.37394944        0.09341587
     1284.21442        7.37453159        0.09341860
     1285.49863        7.57482181        0.09469475
     1286.78413        7.54724131        0.09452089
     1288.07091        7.49031750        0.09416866
     1289.35898        7.36446949        0.09340518
     1290.64834        7.41476692        0.09371470
     1291.93899        7.30884622        0.09304666
     1293.23093        7.30801131        0.09306078
     1294.52416        7.05585273        0.09145091
     1295.81869        7.00013297        0.09110593
     1297.11450        7.04174353        0.09138003
     1298.41162        6.94245629        0.09073958
     1299.71003        7.17010673        0.09221634
     1301.00974        7.11835846        0.09190284
     1302.31075        7.02616857        0.09129944
     1303.61306        7.10141987        0.09180223
     1304.91667        7.08386908        0.09169347
     1306.22159        6.77811244        0.08971394
     1307.52781        7.01670676        0.09128270
     1308.83534        7.01058491        0.09125562
     1310.14417        7.26239021        0.09288230
     1311.45432        7.37282253        0.09358033
     1312.76577        7.39409001        0.09372514
     1314.07854        7.42135811        0.09391157
     1315.39262        7.60949930        0.09510371
     1316.70801        7.99378416        0.09746534
     1318.02472        8.00908292        0.09757383
     1319.34274        8.18346320        0.09862638
     1320.66209        8.30371854        0.09934000
     1321.98275        8.39628418        0.09989559
     1323.30473        8.50824981        0.10056892
     1324.62804        8.47226100        0.10038205
     1325.95266        8.64355587        0.10139220
     1327.27862        8.73904637        0.10194411
     1328.60589        8.60255341        0.10115088
     1329.93450        8.64299451        0.10141503
     1331.26444        8.80743405        0.10238705
     1332.59570        8.66152207        0.10153962
     1333.92830        8.77333053        0.10218676
     1335.26222        8.65005427        0.10148403
     1336.59749        8.55376144        0.10092470
     1337.93408        8.47702541        0.10048654
     1339.27202        8.42790772        0.10020085
     1340.61129        8.48390933        0.10054794
     1341.95190        8.37456845        0.09990220
     1343.29385        8.14918189        0.09855917
     1344.63715        8.27486931        0.09931406
     1345.98178        8.08400312        0.09817201
     1347.32777        7.99892074        0.09764833
     1348.67509        7.89154550        0.09702715
     1350.02377        7.86797589        0.09689364
     1351.37379        7.73332787        0.09605553
     1352.72517        7.47407967        0.09445875
     1354.07789        7.39931883        0.09399474
     1355.43197        7.32460725        0.09353046
     1356.78740        7.27106520        0.09319310
     1358.14419        7.32025755        0.09352075
     1359.50233        7.17238916        0.09257445
     1360.86183        7.11339301        0.09219932
     1362.22270        7.10529962        0.09215644
     1363.58492        7.13022598        0.09232066
     1364.94850        7.07364386        0.09197124
     1366.31345        7.20723678        0.09283577
     1367.67977        7.32726857        0.09362107
     1369.04745        7.26202674        0.09321161
     1370.41649        7.28693157        0.09338214
     1371.78691        7.34777816        0.09376566
     1373.15870        7.36341993        0.09387356
     1374.53186        7.36011177        0.09388096
     1375.90639        7.52282222        0.09492747
     1377.28229        7.69446550        0.09600637
     1378.65958        7.57925533        0.09529590
     1380.03824        7.80304143        0.09669589
     1381.41827        7.99798542        0.09790436
     1382.79969        7.82865536        0.09687360
     1384.18249        7.79282202        0.09666014
     1385.56667        7.85743641        0.09707994
     1386.95224        7.88224151        0.09722950
     1388.33919        7.93404367        0.09755623
     1389.72753        7.94647453        0.09765592
     1391.11726        7.98372614        0.09788514
     1392.50838        7.82360145        0.09692709
     1393.90089        7.71483841        0.09626082
     1395.29479        7.81484247        0.09688085
     1396.69008        7.79691139        0.09676624
     1398.08677        7.71799966        0.09630853
     1399.48486        7.79391408        0.09678060
     1400.88434        7.54075800        0.09519584
     1402.28523        7.62191038        0.09573461
     1403.68751        7.46501355        0.09474997
     1405.09120        7.35791287        0.09407873
     1406.49629        7.32056902        0.09385887
     1407.90279        7.35218383        0.09406056
     1409.31069        7.10392739        0.09247913
     1410.72000        7.06766527        0.09225695
     1412.13072        7.09170931        0.09242228
     1413.54285        7.10754269        0.09253579
     1414.95639        7.03359036        0.09205898
     1416.37135        7.01799528        0.09196493
     1417.78772        6.93654508        0.09143099
     1419.20551        6.81789761        0.09066030
     1420.62472        6.83293569        0.09077442
     1422.04534        6.74341151        0.09019314
     1423.46739        6.72527912        0.09008717
     1424.89085        6.80953867        0.09064068
     1426.31574        6.67261600        0.08973290
     1427.74206        6.48940463        0.08851165
     1429.16980        6.59716529        0.08925175
     1430.59897        6.68793753        0.08987727
     1432.02957        6.59826203        0.08928016
     1433.46160        6.50413036        0.08866371
     1434.89506        6.43404859        0.08820023
     1436.32996        6.59937040        0.08934082
     1437.76629        6.46605088        0.08844506
     1439.20405        6.30676184        0.08735623
     1440.64326        6.44624349        0.08833173
     1442.08390        6.43420780        0.08826223
     1443.52598        6.42395913        0.08819802
     1444.96951        6.36052733        0.08776532
     1446.41448        6.40718910        0.08809721
     1447.86089        6.35445597        0.08775830
     1449.30875        6.29266881        0.08734172
     1450.75806        6.26573803        0.08716163
     1452.20882        6.31755635        0.08753091
     1453.66103        6.33300962        0.08765009
     1455.11469        6.34565244        0.08775553
     1456.56981        6.25604666        0.08714687
     1458.02638        6.35028628        0.08781052
     1459.48440        6.35113555        0.08781745
     1460.94389        6.23888896        0.08704346
     1462.40483        6.31957518        0.08762297
     1463.86724        6.23894541        0.08708287
     1465.33110        6.27151037        0.08731060
     1466.79643        6.33673228        0.08778865
     1468.26323        6.30137462        0.08755613
     1469.73149        6.20568140        0.08689383
     1471.20123        6.38177964        0.08813440
     1472.67243        6.36628124        0.08802942
     1474.14510        6.31429793        0.08770585
     1475.61924        6.52064742        0.08913404
     1477.09486        6.61690983        0.08980908
     1478.57196        6.45325648        0.08868440
     1480.05053        6.53379661        0.08924892
     1481.53058        6.53076069        0.08925015
     1483.01211        6.62057865        0.08987029
     1484.49512        6.82171777        0.09123149
     1485.97962        6.93937785        0.09201259
     1487.46560        6.95165084        0.09211342
     1488.95306        7.05459402        0.09280574
     1490.44202        7.24764468        0.09408003
     1491.93246        7.28910386        0.09435467
     1493.42439        7.34148275        0.09471294
     1494.91782        7.53384579        0.09596055
     1496.41273        7.54308655        0.09603540
     1497.90915        7.72769565        0.09721490
     1499.40706        7.88869564        0.09823127
     1500.90646        7.96243299        0.09869974
     1502.40737        8.21454550        0.10025429
     1503.90978        8.33259949        0.10098737
     1505.41369        8.35920937        0.10116098
     1506.91910        8.57923253        0.10249359
     1508.42602        8.55666608        0.10237314
     1509.93444        8.50229894        0.10206585
     1511.44438        8.51177484        0.10214842
     1512.95582        8.72005255        0.10340013
     1514.46878        8.84136570        0.10412331
     1515.98325        8.75660806        0.10363987
     1517.49923        8.82394918        0.10404986
     1519.01673        8.76754676        0.10374334
     1520.53575        8.80274146        0.10395845
     1522.05628        8.79788874        0.10394556
     1523.57834        8.83504732        0.10419279
     1525.10192        9.01327794        0.10523892
     1526.62702        8.79597130        0.10397576
     1528.15365        8.87582438        0.10446226
     1529.68180        8.99238662        0.10515718
     1531.21148        9.17259708        0.10622027
     1532.74269        9.00123697        0.10524587
     1534.27544        9.06005080        0.10560596
     1535.80971        9.14222076        0.10608161
     1537.34552        9.19903231        0.10643256
     1538.88287        9.16508432        0.10625481
     1540.42175        9.35740830        0.10737764
     1541.96217        9.42409626        0.10777276
     1543.50413        9.41145444        0.10771906
     1545.04764        9.80125013        0.10993407
     1546.59269        9.72646808        0.10954415
     1548.13928        9.72573532        0.10954185
     1549.68742        9.88526192        0.11046140
     1551.23710       10.03345047        0.11130215
     1552.78834       10.17525310        0.11211191
     1554.34113       10.35194343        0.11309161
     1555.89547       10.56192870        0.11424317
     1557.45137       10.69872049        0.11500326
     1559.00882       11.05288103        0.11689474
     1560.56783       11.18839569        0.11762778
     1562.12839       11.42738921        0.11889296
     1563.69052       11.59418449        0.11977239
     1565.25421       12.00840027        0.12193141
     1566.81947       12.27118061        0.12325442
     1568.38629       12.81705864        0.12598930
     1569.95467       13.10164501        0.12739213
     1571.52463       13.69339789        0.13025758
     1573.09615       14.10124654        0.13221463
     1574.66925       14.38557675        0.13356500
     1576.24392       14.92524866        0.13605405
     1577.82016       15.16631813        0.13716928
     1579.39798       15.44085703        0.13842714
     1580.97738       15.64545909        0.13937169
     1582.55836       16.16108140        0.14165940
     1584.14092       16.17494769        0.14174917
     1585.72506       16.33191790        0.14245542
     1587.31078       16.13398969        0.14161409
     1588.89809       16.15705691        0.14174131
     1590.48699       16.26162055        0.14223188
     1592.07748       15.81054497        0.14025914
     1593.66956       15.30598620        0.13802970
     1595.26323       14.97747359        0.13657311
     1596.85849       14.54319200        0.13458957
     1598.45535       14.01252495        0.13213380
     1600.05380       13.48055722        0.12963773
     1601.65386       13.15146528        0.12807491
     1603.25551       12.58007317        0.12528220
     1604.85877       12.10329846        0.12291284
     1606.46362       11.55847577        0.12013298
     1608.07009       11.19440595        0.11823684
     1609.67816       10.61440343        0.11515024
     1611.28784       10.18954029        0.11285603
     1612.89912        9.63942958        0.10978375
     1614.51202        9.42712423        0.10857440
     1616.12653        8.96567850        0.10591544
     1617.74266        8.65341962        0.10408634
     1619.36040        8.50290315        0.10318798
     1620.97976        8.14746707        0.10103004
     1622.60074        7.99072958        0.10007988
     1624.22334        7.87582207        0.09935394
     1625.84757        7.61996209        0.09775835
     1627.47342        7.50288756        0.09703120
     1629.10089        7.45224066        0.09672133
     1630.72999        7.39607440        0.09635617
     1632.36072        7.17150024        0.09490297
     1633.99308        7.17159594        0.09490799
     1635.62707        7.12534658        0.09462953
     1637.26270        7.12769066        0.09466219
     1638.89996        7.04399740        0.09412897
     1640.53886        6.92438936        0.09332555
     1642.17940        6.90011619        0.09317373
     1643.82158        6.80101244        0.09252285
     1645.46540        6.82415877        0.09269832
     1647.11087        6.82598716        0.09272747
     1648.75798        6.88730628        0.09314201
     1650.40674        7.01684205        0.09405087
     1652.05714        7.03414029        0.09418757
     1653.70920        7.07337156        0.09444662
     1655.36291        7.05765247        0.09436074
     1657.01827        7.32006481        0.09611671
     1658.67529        7.21763649        0.09545359
     1660.33397        7.20674572        0.09539395
     1661.99430        7.57172616        0.09778885
     1663.65630        7.56917998        0.09779984
     1665.31995        7.72785879        0.09884345
     1666.98527        7.79345630        0.09927004
     1668.65226        7.83150683        0.09953157
     1670.32091        7.86878215        0.09978867
     1671.99123        7.94041548        0.10023941
     1673.66322        8.20933756        0.10194419
     1675.33688        8.07126588        0.10110493
     1677.01222        7.95781660        0.10041071
     1678.68923        8.23545037        0.10216379
     1680.36792        7.94540442        0.10035986
     1682.04829        7.97963428        0.10059346
     1683.73034        7.92044113        0.10023938
     1685.41407        7.87051765        0.09995565
     1687.09948        7.76319551        0.09928381
     1688.78658        7.61426876        0.09834945
     1690.47537        7.50805787        0.09769460
     1692.16585        7.30244537        0.09635811
     1693.85801        7.27372772        0.09616914
     1695.55187        7.13180858        0.09524298
     1697.24742        7.09339230        0.09502303
     1698.94467        6.95104391        0.09407203
     1700.64361        6.98759051        0.09434059
     1702.34426        6.89994784        0.09374779
     1704.04660        6.87544552        0.09358830
     1705.75065        6.68251673        0.09230157
     1707.45640        6.74350631        0.09273883
     1709.16385        6.68166744        0.09232333
     1710.87302        6.56833392        0.09156484
     1712.58389        6.64735793        0.09211782
     1714.29648        6.65385214        0.09219498
     1716.01077        6.52432319        0.09131776
     1717.72678        6.63033183        0.09207003
     1719.44451        6.49026240        0.09110129
     1721.16395        6.44671882        0.09081005
     1722.88512        6.53698096        0.09145662
     1724.60800        6.39517861        0.09046793
     1726.33261        6.48260380        0.09113848
     1728.05894        6.43482664        0.09081574
     1729.78700        6.41918944        0.09071837
     1731.51679        6.42169823        0.09075141
     1733.24831        6.35335304        0.09026384
     1734.98155        6.37992966        0.09047093
     1736.71654        6.43005590        0.09085566
     1738.45325        6.37485060        0.09049303
     1740.19171        6.30923599        0.09003791
     1741.93190        6.23371511        0.08950298
     1743.67383        6.31257480        0.09008757
     1745.41750        6.25434214        0.08970376
     1747.16292        6.17182738        0.08910825
     1748.91008        6.19041942        0.08924703
     1750.65899        6.33625760        0.09030053
     1752.40965        6.27432826        0.08989602
     1754.16206        6.31077275        0.09015940
     1755.91622        6.25867632        0.08982171
     1757.67214        6.17112612        0.08920238
     1759.42981        6.16765036        0.08918854
     1761.18924        6.18834941        0.08935421
     1762.95043        6.31694806        0.09029481
     1764.71338        6.31679398        0.09030921
     1766.47810        6.25947911        0.08990296
     1768.24457        6.24417479        0.08981008
     1770.01282        6.37268494        0.09075058
     1771.78283        6.39946775        0.09095335
     1773.55461        6.38576118        0.09087194
     1775.32817        6.67545689        0.09290879
     1777.10350        6.61549775        0.09251020
     1778.88060        6.73033919        0.09331479
     1780.65948        6.86764692        0.09428996
     1782.44014        6.86361786        0.09427206
     1784.22258        7.13530739        0.09613586
     1786.00680        7.30985136        0.09732833
     1787.79281        7.31246800        0.09735489
     1789.58060        7.50600845        0.09865842
     1791.37018        7.46027704        0.09836289
     1793.16155        7.68126665        0.09981751
     1794.95472        7.88067403        0.10110131
     1796.74967        7.97442602        0.10171348
     1798.54642        8.06320610        0.10230197
     1800.34497        7.96204341        0.10167563
     1802.14531        8.03477357        0.10216384
     1803.94746        8.03001274        0.10215087
     1805.75140        7.91337456        0.10144799
     1807.55716        7.86724646        0.10116044
     1809.36471        7.82780352        0.10090861
     1811.17408        7.67266907        0.09993161
     1812.98525        7.77143142        0.10056077
     1814.79824        7.67188152        0.09994164
     1816.61303        7.63153815        0.09969086
     1818.42965        7.52761180        0.09905061
     1820.24808        7.38969616        0.09812887
     1822.06833        7.31143693        0.09763035
     1823.89039        7.32829843        0.09776895
     1825.71428        7.19475333        0.09689231
     1827.54000        7.13654048        0.09651569
     1829.36754        7.11042721        0.09634621
     1831.19691        7.08562428        0.09619877
     1833.02810        7.04988361        0.09597429
     1834.86113        6.84018570        0.09454271
     1836.69599        6.88476526        0.09486075
     1838.53269        6.81202623        0.09438433
     1840.37122        6.89653828        0.09499589
     1842.21159        6.81599771        0.09445199
     1844.05380        6.80762663        0.09439723
     1845.89786        6.55283886        0.09264865
     1847.74376        6.53615072        0.09253657
     1849.59150        6.59999540        0.09300869
     1851.44109        6.52346391        0.09248175
     1853.29253        6.46311977        0.09207690
     1855.14582        6.42033640        0.09177479
     1857.00097        6.43025888        0.09186265
     1858.85797        6.32680526        0.09114520
     1860.71683        6.39001372        0.09159898
     1862.57755        6.44224957        0.09198145
     1864.44012        6.38585162        0.09159576
     1866.30456        6.30197663        0.09101781
     1868.17087        6.48291448        0.09231194
     1870.03904        6.46725796        0.09220610
     1871.90908        6.36680642        0.09150222
     1873.78099        6.37557033        0.09158804
     1875.65477        6.57850771        0.09303646
     1877.53042        6.63386736        0.09346044
     1879.40795        6.68706795        0.09384852
     1881.28736        6.89936184        0.09532544
     1883.16865        6.93900172        0.09561816
     1885.05182        7.01816238        0.09617184
     1886.93687        7.28504109        0.09800517
     1888.82381        7.32216389        0.09826919
     1890.71263        7.56835514        0.09990950
     1892.60334        7.76177841        0.10120775
     1894.49595        8.09390302        0.10336206
     1896.39044        8.33887745        0.10492601
     1898.28683        8.45795419        0.10568552
     1900.18512        8.63678579        0.10682052
     1902.08530        8.96491724        0.10883894
     1903.98739        9.21920346        0.11038582
     1905.89138        9.38817916        0.11141399
     1907.79727        9.63303460        0.11287398
     1909.70507        9.91659193        0.11453278
     1911.61477       10.06680476        0.11541686
     1913.52638       10.21232768        0.11627524
     1915.43991       10.36137287        0.11714031
     1917.35535       10.59767941        0.11848430
     1919.27271       10.54987607        0.11822456
     1921.19198       10.56383596        0.11832585
     1923.11317       10.52318896        0.11811170
     1925.03628       10.62382390        0.11869279
     1926.96132       10.69478896        0.11910126
     1928.88828       10.32478730        0.11704207
     1930.81717       10.19395754        0.11632462
     1932.74799       10.15885370        0.11613327
     1934.68074       10.22221883        0.11651226
     1936.61542       10.17728374        0.11627934
     1938.55203        9.96806491        0.11510862
     1940.49058        9.73364377        0.11376231
     1942.43107        9.70134698        0.11358991
     1944.37351        9.57557126        0.11286780
     1946.31788        9.19991698        0.11065905
     1948.26420        9.32368990        0.11140637
     1950.21246        9.14326177        0.11034707
     1952.16267        9.15787709        0.11045686
     1954.11484        8.85552084        0.10865021
     1956.06895        8.88507543        0.10883717
     1958.02502        8.97078793        0.10936417
     1959.98304        8.79769675        0.10834117
     1961.94303        8.82321664        0.10851268
     1963.90497        8.84514277        0.10865577
     1965.86888        8.87160125        0.10884282
     1967.83474        8.92675951        0.10917902
     1969.80258        9.07306081        0.11009968
     1971.77238        9.36388704        0.11185305
     1973.74415        9.58867650        0.11320994
     1975.71790        9.63342715        0.11349577
     1977.69362        9.66466462        0.11369121
     1979.67131        9.85951947        0.11486610
     1981.65098       10.11210892        0.11633401
     1983.63263       10.25090045        0.11713127
     1985.61627       10.53943454        0.11878599
     1987.60188       10.62355930        0.11928668
     1989.58948       10.80680964        0.12032938
     1991.57907       10.97354163        0.12126559
     1993.57065       10.93398929        0.12106342
     1995.56422       10.93982624        0.12111534
     1997.55979       10.96461577        0.12127202
     1999.55735       10.76647272        0.12018292
     2001.55690       11.13309517        0.12220915
     2003.55846       11.03809977        0.12172334
     2005.56202       11.01012745        0.12159338
     2007.56758       10.87766454        0.12087306
     2009.57515       10.85549812        0.12077794
     2011.58472       11.12151472        0.12225639
     2013.59631       10.87488017        0.12090443
     2015.60990       11.04953605        0.12189128
     2017.62551       11.03330221        0.12183471
     2019.64314       11.29358550        0.12326514
     2021.66278       11.47724587        0.12427627
     2023.68445       11.63720176        0.12516620
     2025.70813       11.96865019        0.12693743
     2027.73384       12.41091008        0.12927674
     2029.76157       12.90513892        0.13184530
     2031.79133       13.07680287        0.13274998
     2033.82313       13.83225477        0.13653890
     2035.85695       14.20868422        0.13839952
     2037.89281       15.28484600        0.14355361
     2039.93070       16.00829782        0.14693757
     2041.97063       16.65944599        0.14992161
     2044.01260       17.74594070        0.15474727
     2046.05661       18.83391645        0.15944252
     2048.10267       20.11275512        0.16479121
     2050.15077       21.61530841        0.17086842
     2052.20092       22.88532550        0.17583906
     2054.25312       24.31900255        0.18128444
     2056.30738       26.16463979        0.18807039
     2058.36368       27.77673591        0.19379863
     2060.42205       29.11436995        0.19844502
     2062.48247       30.55680322        0.20333442
     2064.54495       32.40253837        0.20941629
     2066.60950       33.92770524        0.21431654
     2068.67611       35.57477301        0.21949684
     2070.74478       36.60866259        0.22269669
     2072.81553       37.53186750        0.22550964
     2074.88834       38.58532539        0.22868774
     2076.96323       39.63412488        0.23181031
     2079.04019       40.18395470        0.23344654
     2081.11923       40.01098792        0.23297416
     2083.20035       41.01299876        0.23590677
     2085.28355       40.72821865        0.23511456
     2087.36884       40.66724195        0.23496922
     2089.45621       40.15323319        0.23350357
     2091.54566       39.66697890        0.23211597
     2093.63721       39.31483023        0.23110445
     2095.73085       38.63402904        0.22912159
     2097.82658       37.83923048        0.22677569
     2099.92440       36.80974027        0.22369561
     2102.02433       35.69615156        0.22031082
     2104.12635       34.06094018        0.21522907
     2106.23048       32.97491382        0.21178809
     2108.33671       31.66176367        0.20755625
     2110.44505       30.30771531        0.20308778
     2112.55549       28.41892978        0.19667856
     2114.66805       26.98234638        0.19166964
     2116.78271       25.59571059        0.18669614
     2118.89950       24.03551812        0.18093735
     2121.01840       22.90352229        0.17664735
     2123.13941       21.52249027        0.17125862
     2125.26255       19.87018296        0.16457406
     2127.38782       18.69494959        0.15963952
     2129.51520       17.73105207        0.15548796
     2131.64472       16.88209987        0.15173781
     2133.77636       15.97552305        0.14763963
     2135.91014       15.06534652        0.14338753
     2138.04605       14.48488086        0.14061351
     2140.18410       13.58583652        0.13619725
     2142.32428       12.91768010        0.13282784
     2144.46661       12.50462059        0.13070083
     2146.61107       12.02450546        0.12817952
     2148.75768       11.46321669        0.12517723
     2150.90644       11.05473475        0.12294254
     2153.05735       10.81406058        0.12161312
     2155.21040       10.53453596        0.12003067
     2157.36561       10.26292843        0.11849351
     2159.52298       10.02944937        0.11715849
     2161.68250        9.80263965        0.11583592
     2163.84419        9.49008549        0.11398128
     2166.00803        9.80191736        0.11585676
     2168.17404        9.61290602        0.11476150
     2170.34221        9.52241648        0.11422320
     2172.51255        9.64959916        0.11500111
     2174.68507        9.52187598        0.11424585
     2176.85975        9.35642505        0.11325795
     2179.03661        9.24399177        0.11258639
     2181.21565        9.21806993        0.11244811
     2183.39686        9.25857510        0.11269760
     2185.58026        9.18665428        0.11227270
     2187.76584        9.20779601        0.11240983
     2189.95361        9.05052157        0.11146158
     2192.14356        8.87407257        0.11038319
     2194.33570        8.91504349        0.11064833
     2196.53004        9.09370798        0.11175930
     2198.72657        9.02043966        0.11133538
     2200.92530        8.81314371        0.11005608
     2203.12622        8.75078924        0.10968072
     2205.32935        8.61793477        0.10886414
     2207.53468        8.61739811        0.10886650
     2209.74221        8.75404843        0.10973123
     2211.95195        8.73674953        0.10963312
     2214.16391        8.55994132        0.10853461
     2216.37807        8.50785120        0.10821446
     2218.59445        8.52276406        0.10831764
     2220.81304        8.55990209        0.10856962
     2223.03386        8.51912519        0.10830673
     2225.25689        8.45971391        0.10795411
     2227.48215        8.47716951        0.10808004
     2229.70963        8.39013441        0.10752923
     2231.93934        8.49066585        0.10817657
     2234.17128        8.54863523        0.10855370
     2236.40545        8.50929387        0.10831574
     2238.64185        8.55509248        0.10861761
     2240.88050        8.53393690        0.10849709
     2243.12138        8.59711581        0.10890599
     2245.36450        8.76043725        0.10993904
     2247.60986        8.83898662        0.11043549
     2249.85747        8.97531745        0.11130892
     2252.10733        8.95458328        0.11118899
     2254.35944        9.25572582        0.11304427
     2256.61380        9.39585192        0.11390787
     2258.87041        9.47436369        0.11439902
     2261.12928        9.59136166        0.11511253
     2263.39041        9.85207143        0.11667979
     2265.65380       10.08947140        0.11807313
     2267.91945       10.29285053        0.11926640
     2270.18737       10.62207484        0.12116503
     2272.45756       10.74559286        0.12188332
     2274.73002       11.30717431        0.12503658
     2277.00475       11.57782525        0.12652830
     2279.28175       11.81665745        0.12783791
     2281.56104       12.18679995        0.12984050
     2283.84260       12.59539966        0.13200552
     2286.12644       13.04609636        0.13434580
     2288.41257       13.44845371        0.13641714
     2290.70098       13.63560798        0.13736725
     2292.99168       13.99286936        0.13916415
     2295.28467       14.09563530        0.13968904
     2297.57996       14.63847021        0.14235399
     2299.87754       15.13406730        0.14475765
     2302.17741       15.26690080        0.14539924
     2304.47959       15.38132548        0.14595317
     2306.78407       15.75429047        0.14772617
     2309.09085       15.98127849        0.14880194
     2311.39994       16.19374111        0.14978409
     2313.71134       16.46381625        0.15103886
     2316.02506       16.54298386        0.15141408
     2318.34108       16.59617130        0.15167701
     2320.65942       16.64303302        0.15190323
     2322.98008       16.73911929        0.15233894
     2325.30306       16.71764134        0.15225118
     2327.62836       16.48703223        0.15121961
     2329.95599       16.45857363        0.15110423
     2332.28595       16.47302324        0.15118176
     2334.61823       16.42253629        0.15095598
     2336.95285       16.08951607        0.14941203
     2339.28981       15.60445747        0.14716033
     2341.62910       15.32051039        0.14582344
     2343.97072       15.44456904        0.14642143
     2346.31470       15.04711802        0.14454300
     2348.66101       14.72504716        0.14299386
     2351.00967       14.35114518        0.14117057
     2353.36068       14.19009091        0.14038575
     2355.71404       13.75049561        0.13819988
     2358.06976       13.39150834        0.13639270
     2360.42783       12.98822454        0.13432703
     2362.78825       12.60261391        0.13235212
     2365.15104       12.30897193        0.13079312
     2367.51619       12.15706671        0.12999273
     2369.88371       11.97392035        0.12900106
     2372.25359       12.02803258        0.12929888
     2374.62585       11.71469600        0.12761362
     2377.00047       11.58975881        0.12694263
     2379.37747       11.54657374        0.12671401
     2381.75685       11.61194748        0.12707335
     2384.13861       11.66642563        0.12737096
     2386.52275       11.75811614        0.12786870
     2388.90927       11.97082691        0.12901505
     2391.29818       12.20604577        0.13028245
     2393.68948       12.31149946        0.13085059
     2396.08316       12.66294086        0.13269894
     2398.47925       13.23449958        0.13566641
     2400.87773       13.57893613        0.13742265
     2403.27861       13.86209742        0.13884319
     2405.68188       14.59352408        0.14245847
     2408.08757       15.06453582        0.14473854
     2410.49565       15.74077315        0.14794761
     2412.90615       16.37084453        0.15088382
     2415.31905       17.11162735        0.15426551
     2417.73437       17.98085510        0.15813262
     2420.15211       18.45837686        0.16022362
     2422.57226       19.44800002        0.16446284
     2424.99483       20.24338772        0.16779067
     2427.41983       20.98993102        0.17085796
     2429.84725       21.88900858        0.17447839
     2432.27709       22.65559698        0.17751142
     2434.70937       23.05885466        0.17908262
     2437.14408       23.43345782        0.18053470
     2439.58123       23.70398523        0.18158445
     2442.02081       24.41284424        0.18427760
     2444.46283       24.38703839        0.18417530
     2446.90729       24.68612829        0.18530008
     2449.35420       24.19978074        0.18347029
     2451.80355       23.87530319        0.18224226
     2454.25536       23.29739407        0.18003056
     2456.70961       22.74845036        0.17790056
     2459.16632       21.97079100        0.17482223
     2461.62549       21.32265573        0.17222787
     2464.08711       20.54702825        0.16907130
     2466.55120       19.35423779        0.16409735
     2469.01775       18.68854417        0.16124903
     2471.48677       17.78490849        0.15731277
     2473.95825       16.83126229        0.15303242
     2476.43221       16.02047616        0.14929165
     2478.90865       15.47439121        0.14672973
     2481.38755       14.66916278        0.14286674
     2483.86894       14.07525361        0.13997060
     2486.35281       13.25273877        0.13581183
     2488.83916       13.11142105        0.13509123
     2491.32800       12.41817589        0.13148616
     2493.81933       11.77974672        0.12806237
     2496.31315       11.42381713        0.12611229
     2498.80946       11.05742099        0.12407401
     2501.30827       10.47531267        0.12077513
     2503.80958       10.46757501        0.12072258
     2506.31339       10.11430063        0.11868102
     2508.81970        9.82115737        0.11696214
     2511.32852        9.49138863        0.11496488
     2513.83985        9.09587922        0.11255708
     2516.35369        8.96183007        0.11172325
     2518.87005        8.71772416        0.11018197
     2521.38892        8.59498267        0.10940470
     2523.91030        8.29820643        0.10752319
     2526.43421        8.26670209        0.10731459
     2528.96065        8.06880887        0.10600984
     2531.48961        7.95460745        0.10525068
     2534.02110        7.88721737        0.10481076
     2536.55512        7.93586785        0.10513154
     2539.09168        7.81724628        0.10432723
     2541.63077        7.71851513        0.10366942
     2544.17240        7.61488526        0.10296868
     2546.71657        7.61561216        0.10297857
     2549.26329        7.54600649        0.10250901
     2551.81255        7.44693489        0.10183860
     2554.36436        7.53367799        0.10242200
     2556.91873        7.42851232        0.10170568
     2559.47565        7.34664740        0.10114472
     2562.03512        7.38738476        0.10142675
     2564.59716        7.28574475        0.10070950
     2567.16175        7.40224224        0.10151123
     2569.72892        7.38631401        0.10139329
     2572.29864        7.39913095        0.10148722
     2574.87094        7.39665020        0.10147990
     2577.44581        7.37299060        0.10131028
     2580.02326        7.43811364        0.10174247
     2582.60328        7.29287308        0.10074523
     2585.18589        7.45267970        0.10184742
     2587.77107        7.52280128        0.10232439
     2590.35884        7.53073533        0.10238874
     2592.94920        7.50082736        0.10216798
     2595.54215        7.56339516        0.10259397
     2598.13769        7.53660294        0.10240784
     2600.73583        7.66118472        0.10324652
     2603.33657        7.69642853        0.10347567
     2605.93990        7.74258181        0.10379014
     2608.54584        7.81871083        0.10429515
     2611.15439        7.90596051        0.10487678
     2613.76554        7.89669667        0.10481208
     2616.37931        8.12382321        0.10631556
     2618.99569        8.21989106        0.10693504
     2621.61468        8.07803786        0.10600317
     2624.23630        8.17533164        0.10663904
     2626.86053        8.55375103        0.10906772
     2629.48740        8.59791440        0.10934943
     2632.11688        8.51276035        0.10880025
     2634.74900        8.65049124        0.10968057
     2637.38375        8.71746588        0.11009604
     2640.02113        8.90091445        0.11124353
     2642.66115        8.88549440        0.11114023
     2645.30381        8.90201896        0.11124621
     2647.94912        9.05408629        0.11218981
     2650.59707        9.05584514        0.11219411
     2653.24766        9.02923804        0.11202065
     2655.90091        9.09573204        0.11243157
     2658.55681        8.94438409        0.11150197
     2661.21537        8.90500289        0.11124900
     2663.87659        8.96222200        0.11160377
     2666.54046        8.81386623        0.11068065
     2669.20700        8.66455010        0.10972621
     2671.87621        8.65989065        0.10970124
     2674.54809        8.56881035        0.10912822
     2677.22263        8.54201112        0.10895891
     2679.89986        8.45929398        0.10841025
     2682.57976        8.26685598        0.10717158
     2685.26234        8.49424687        0.10863574
     2687.94760        8.45600040        0.10837850
     2690.63555        8.31572845        0.10747629
     2693.32618        8.16333176        0.10648428
     2696.01951        8.07092811        0.10588871
     2698.71553        8.14931810        0.10638848
     2701.41424        8.10100172        0.10606293
     2704.11566        7.84672734        0.10438347
     2706.81977        7.67541351        0.10322939
     2709.52659        7.81104695        0.10414647
     2712.23612        7.78283520        0.10394835
     2714.94836        7.88404531        0.10461910
     2717.66330        7.87788281        0.10457600
     2720.38097        7.72300160        0.10353965
     2723.10135        7.80480155        0.10408571
     2725.82445        7.77866314        0.10389461
     2728.55027        7.76136321        0.10378562
     2731.27882        7.75394287        0.10374225
     2734.01010        7.87366499        0.10452333
     2736.74411        7.71890421        0.10350266
     2739.48086        7.66429648        0.10312832
     2742.22034        7.69132264        0.10329960
     2744.96256        7.79829775        0.10401074
     2747.70752        7.62631524        0.10287372
     2750.45523        7.75664780        0.10373495
     2753.20568        7.84018194        0.10429212
     2755.95889        7.82484880        0.10419118
     2758.71485        7.83509080        0.10424178
     2761.47356        7.70742710        0.10339629
     2764.23504        7.81704814        0.10412125
     2766.99927        7.79946903        0.10398363
     2769.76627        7.89229610        0.10459955
     2772.53604        7.85129077        0.10432521
     2775.30857        7.92299005        0.10479343
     2778.08388        7.89302433        0.10458870
     2780.86197        7.98546477        0.10518845
     2783.64283        8.13257081        0.10616280
     2786.42647        8.19346605        0.10654145
     2789.21290        8.21625217        0.10667903
     2792.00211        8.24160534        0.10683808
     2794.79411        8.36091888        0.10760352
     2797.58891        8.40694836        0.10789713
     2800.38649        8.60365097        0.10915056
     2803.18688        8.75538904        0.11009750
     2805.99007        8.72256813        0.10987902
     2808.79606        8.79876695        0.11034871
     2811.60485        8.78422788        0.11024989
     2814.41646        8.84352089        0.11060515
     2817.23088        9.02912883        0.11175862
     2820.04811        8.95997156        0.11131611
     2822.86815        8.91167498        0.11100505
     2825.69102        8.93183076        0.11113852
     2828.51671        9.00879860        0.11160391
     2831.34523        8.86686278        0.11072740
     2834.17658        8.81044722        0.11035061
     2837.01075        8.80351083        0.11030595
     2839.84776        8.97772256        0.11138473
     2842.68761        8.71381895        0.10973305
     2845.53030        8.88607446        0.11080386
     2848.37583        8.73946082        0.10989272
     2851.22420        8.57453887        0.10883784
     2854.07543        8.41784268        0.10783972
     2856.92950        8.39499390        0.10767241
     2859.78643        8.33489003        0.10729567
     2862.64622        8.34455822        0.10735147
     2865.50887        8.19486825        0.10637221
     2868.37438        8.11340657        0.10584600
     2871.24275        8.20137308        0.10640035
     2874.11399        8.18496420        0.10629779
     2876.98811        8.05712843        0.10546331
     2879.86509        8.29124762        0.10696854
     2882.74496        8.09426091        0.10568210
     2885.62770        8.00697156        0.10510216
     2888.51333        8.09834226        0.10569700
     2891.40185        8.02785429        0.10523183
     2894.29325        8.12388210        0.10585865
     2897.18754        7.94987127        0.10470919
     2900.08473        7.87816616        0.10422884
     2902.98481        7.92706111        0.10455165
     2905.88780        7.81986708        0.10384462
     2908.79369        8.03783250        0.10526056
     2911.70248        7.90594669        0.10439199
     2914.61418        7.87390845        0.10419039
     2917.52880        7.95765530        0.10472440
     2920.44632        7.98430560        0.10489271
     2923.36677        8.00817432        0.10505272
     2926.29014        8.09832347        0.10563469
     2929.21643        8.30984874        0.10699693
     2932.14564        8.15920989        0.10601613
     2935.07779        8.06413379        0.10539528
     2938.01287        8.03526604        0.10519321
     2940.95088        8.16094249        0.10600853
     2943.89183        8.05312060        0.10530897
     2946.83572        8.17668640        0.10611554
     2949.78256        8.47443148        0.10800882
     2952.73234        8.32345351        0.10702776
     2955.68507        8.40732036        0.10756736
     2958.64076        8.45733975        0.10787866
     2961.59940        8.38881742        0.10743841
     2964.56100        8.40252293        0.10751986
     2967.52556        8.42843227        0.10768539
     2970.49309        8.40248793        0.10750342
     2973.46358        8.37583891        0.10733823
     2976.43704        8.59716870        0.10872681
     2979.41348        8.71122112        0.10944216
     2982.39289        8.81136790        0.11006425
     2985.37529        8.72990792        0.10955484
     2988.36066        8.71951275        0.10947698
     2991.34902        8.83974335        0.11022746
     2994.34037        8.78851623        0.10990368
     2997.33471        8.83026341        0.11014942
     3000.33205        9.13271692        0.11202133
     3003.33238        9.33215977        0.11324015
     3006.33571        9.24160319        0.11267168
     3009.34205        9.19140718        0.11236393
     3012.35139        9.49181531        0.11418000
     3015.36374        9.70569459        0.11545111
     3018.37910        9.70863926        0.11546585
     3021.39748        9.84111603        0.11625140
     3024.41888       10.14982584        0.11804937
     3027.44330       10.24060042        0.11857300
     3030.47074       10.38857897        0.11941461
     3033.50121       10.48257732        0.11994847
     3036.53471       10.85739945        0.12207295
     3039.57125       11.09456421        0.12339502
     3042.61082       11.48664000        0.12555607
     3045.65343       11.68303191        0.12661642
     3048.69908       11.92656206        0.12791147
     3051.74778       12.29402475        0.12986329
     3054.79953       12.52513227        0.13107418
     3057.85433       13.06952069        0.13388545
     3060.91218       13.58000299        0.13647341
     3063.97310       13.98302300        0.13847729
     3067.03707       14.19475691        0.13952053
     3070.10411       14.62448025        0.14160461
     3073.17421       14.94280014        0.14313068
     3076.24739       15.18521935        0.14428681
     3079.32363       15.31052932        0.14487337
     3082.40296       15.67309343        0.14656891
     3085.48536       16.07294971        0.14841767
     3088.57084       16.37493688        0.14979905
     3091.65942       16.41269696        0.14997288
     3094.75108       16.32730083        0.14957726
     3097.84583       16.33822876        0.14962285
     3100.94367       16.23072737        0.14912439
     3104.04462       16.36831099        0.14974420
     3107.14866       16.32812991        0.14955718
     3110.25581       16.22668841        0.14909035
     3113.36606       16.06129423        0.14832412
     3116.47943       15.96590765        0.14787583
     3119.59591       15.60821862        0.14620446
     3122.71551       15.70730956        0.14666024
     3125.83822       15.29475820        0.14472390
     3128.96406       15.41001097        0.14525904
     3132.09302       15.26359392        0.14456468
     3135.22512       14.95273886        0.14308590
     3138.36034       15.11270036        0.14384415
     3141.49870       14.86983563        0.14267817
     3144.64020       14.75045217        0.14210180
     3147.78484       15.11748650        0.14385372
     3150.93263       15.12054031        0.14386352
     3154.08356       15.07167078        0.14362958
     3157.23764       15.14148367        0.14395438
     3160.39488       15.24723400        0.14446020
     3163.55527       15.42189574        0.14528099
     3166.71883       15.31138204        0.14475932
     3169.88555       15.35323697        0.14495166
     3173.05543       15.75154249        0.14681496
     3176.22849       15.52052443        0.14573539
     3179.40472       15.42054853        0.14526504
     3182.58412       15.35484473        0.14494554
     3185.76671       15.38157714        0.14507389
     3188.95247       14.93776024        0.14295754
     3192.14143       15.01300326        0.14332257
     3195.33357       14.29193971        0.13982938
     3198.52890       14.27214497        0.13973449
     3201.72743       14.04569075        0.13862488
     3204.92916       13.59925637        0.13640603
     3208.13409       13.22861753        0.13452402
     3211.34222       13.17822787        0.13426879
     3214.55356       12.77477848        0.13219945
     3217.76812       12.52185047        0.13088154
     3220.98588       12.10014709        0.12865895
     3224.20687       11.86585180        0.12740709
     3227.43108       11.73830981        0.12671697
     3230.65851       11.55727509        0.12573859
     3233.88917       11.15889507        0.12355981
     3237.12306       11.02087774        0.12279008
     3240.36018       10.85005872        0.12183065
     3243.60054       10.72594385        0.12113138
     3246.84414       10.50626225        0.11988080
     3250.09098       10.45923462        0.11961772
     3253.34108       10.14325166        0.11779553
     3256.59442       10.15894017        0.11789028
     3259.85101       10.13534218        0.11775544
     3263.11086        9.98639396        0.11688425
     3266.37397        9.90851219        0.11642618
     3269.64035        9.83467915        0.11599314
     3272.90999        9.78451983        0.11569685
     3276.18290       10.01051688        0.11702751
     3279.45908        9.87245591        0.11621906
     3282.73854        9.80692645        0.11583034
     3286.02128        9.84833924        0.11608017
     3289.30730        9.98475476        0.11687732
     3292.59661        9.84744556        0.11607464
     3295.88920        9.93599496        0.11658887
     3299.18509        9.90093847        0.11638762
     3302.48428        9.99782112        0.11695758
     3305.78676       10.13358616        0.11775211
     3309.09255       10.27416992        0.11856893
     3312.40164       10.40335322        0.11931159
     3315.71404       10.54315832        0.12010696
     3319.02976       10.73588490        0.12120965
     3322.34879       10.82373806        0.12170597
     3325.67113       10.94623288        0.12239222
     3328.99681       11.03500496        0.12288847
     3332.32580       11.17892053        0.12368548
     3335.65813       11.62041738        0.12610879
     3338.99379       11.89278940        0.12758229
     3342.33278       12.29136279        0.12970182
     3345.67511       12.53771318        0.13099190
     3349.02079       12.89514726        0.13285524
     3352.36981       12.99749062        0.13338541
     3355.72218       13.72599645        0.13706916
     3359.07790       13.96614704        0.13827452
     3362.43698       14.55780131        0.14116983
     3365.79942       15.30412669        0.14474157
     3369.16522       16.04254291        0.14819482
     3372.53438       16.62768703        0.15088574
     3375.90692       17.58197521        0.15515775
     3379.28282       18.63801242        0.15975065
     3382.66210       19.74146644        0.16442003
     3386.04477       20.68658063        0.16831851
     3389.43081       22.34079406        0.17492485
     3392.82024       23.39910332        0.17902572
     3396.21306       25.26759177        0.18604354
     3399.60928       26.79863554        0.19161133
     3403.00889       28.49427855        0.19758969
     3406.41189       30.44191639        0.20424215
     3409.81831       32.04160797        0.20954368
     3413.22812       34.26449362        0.21671370
     3416.64135       35.65633952        0.22107929
     3420.05799       37.83568364        0.22775028
     3423.47805       39.41698920        0.23247275
     3426.90153       41.32420577        0.23804894
     3430.32843       42.53908311        0.24153264
     3433.75876       43.73132195        0.24490798
     3437.19252       45.50526949        0.24984473
     3440.62971       46.05064272        0.25135026
     3444.07034       46.12688323        0.25157118
     3447.51441       46.65233856        0.25301282
     3450.96193       47.06622731        0.25414771
     3454.41289       47.51877710        0.25538422
     3457.86730       47.36749469        0.25499215
     3461.32517       47.29792274        0.25482541
     3464.78649       46.73006972        0.25329754
     3468.25128       46.34478563        0.25226539
     3471.71953       45.62608365        0.25031833
     3475.19125       44.48154512        0.24717371
     3478.66644       44.20605397        0.24642287
     3482.14511       43.28728611        0.24385717
     3485.62725       42.54625518        0.24178073
     3489.11288       41.20821867        0.23796722
     3492.60199       40.06365475        0.23465274
     3496.09459       38.80852850        0.23095825
     3499.59069       37.27853239        0.22637849
     3503.09028       36.00424953        0.22249074
     3506.59337       34.44948501        0.21764375
     3510.09996       32.71915646        0.21212665
     3513.61006       31.55538932        0.20833198
     3517.12367       29.95911838        0.20300822
     3520.64080       28.69946202        0.19870829
     3524.16144       27.07022690        0.19300265
     3527.68560       26.09700038        0.18951694
     3531.21329       24.72361169        0.18447528
     3534.74450       23.44976792        0.17967934
     3538.27924       22.45337779        0.17583484
     3541.81752       21.32730275        0.17138647
     3545.35934       20.09581785        0.16637645
     3548.90470       18.82624095        0.16105842
     3552.45360       18.17899042        0.15827894
     3556.00606       17.33978848        0.15459048
     3559.56206       16.65078405        0.15150786
     3563.12163       16.25852171        0.14972546
     3566.68475       15.60416203        0.14670348
     3570.25143       15.18917233        0.14475569
     3573.82168       14.89134945        0.14334308
     3577.39551       14.38353600        0.14088970
     3580.97290       13.73554968        0.13769585
     3584.55387       13.66142414        0.13733996
     3588.13843       13.41585662        0.13611165
     3591.72657       13.06932649        0.13436023
     3595.31829       12.76224203        0.13279695
     3598.91361       12.73730373        0.13268042
     3602.51252       12.41702555        0.13101492
     3606.11504       12.39540723        0.13092012
     3609.72115       12.17908354        0.12978441
     3613.33087       12.34239519        0.13066962
     3616.94420       12.29350146        0.13042191
     3620.56115       12.09073887        0.12935386
     3624.18171       12.00529574        0.12892351
     3627.80589       12.06490515        0.12926265
     3631.43370       12.09448319        0.12943876
     3635.06513       12.22362864        0.13014842
     3638.70020       12.06572952        0.12931819
     3642.33890       12.14996262        0.12978236
     3645.98123       12.22332048        0.13020089
     3649.62722       12.16403474        0.12989473
     3653.27684       12.12506288        0.12971046
     3656.93012       12.32685819        0.13080746
     3660.58705       12.18032165        0.13004560
     3664.24764       12.28108899        0.13060037
     3667.91188       12.29420282        0.13068293
     3671.57980       12.51055799        0.13185049
     3675.25138       12.50277939        0.13183717
     3678.92663       12.52657316        0.13198466
     3682.60555       12.40683116        0.13136988
     3686.28816       12.83436518        0.13363272
     3689.97445       12.77360634        0.13334583
     3693.66442       12.63138507        0.13261481
     3697.35809       12.65050758        0.13274304
     3701.05545       12.80150047        0.13354749
     3704.75650       12.95570726        0.13437432
     3708.46126       13.14946814        0.13540244
     3712.16972       13.04471552        0.13487531
     3715.88189       13.40240079        0.13673773
     3719.59777       13.36508517        0.13657947
     3723.31737       13.40885989        0.13682214
     3727.04069       13.62652000        0.13795596
     3730.76773       13.58603433        0.13777529
     3734.49849       13.70855381        0.13842136
     3738.23299       13.85780020        0.13920452
     3741.97123       13.99297921        0.13990225
     3745.71320       14.25140610        0.14121594
     3749.45891       14.25474010        0.14126110
     3753.20837       14.71254701        0.14354187
     3756.96158       15.03674520        0.14514033
     3760.71854       14.98456652        0.14492022
     3764.47926       15.30154276        0.14647629
     3768.24374       15.63610331        0.14810291
     3772.01198       15.92573007        0.14949611
     3775.78399       16.02995621        0.15001436
     3779.55978       16.18751195        0.15078570
     3783.33934       16.64380042        0.15292741
     3787.12267       16.71174084        0.15327108
     3790.90980       16.91941219        0.15425988
     3794.70071       17.17922158        0.15547032
     3798.49541       17.27819480        0.15595633
     3802.29390       17.62636785        0.15755403
     3806.09620       18.15402315        0.15993992
     3809.90229       17.83062915        0.15854111
     3813.71220       18.02667431        0.15944917
     3817.52591       18.19037553        0.16021002
     3821.34343       18.28116736        0.16064562
     3825.16478       18.31679555        0.16083882
     3828.98994       18.52940118        0.16181419
     3832.81893       18.72800590        0.16271713
     3836.65175       19.28058389        0.16514267
     3840.48840       19.50454104        0.16613697
     3844.32889       20.08778686        0.16865482
     3848.17322       20.78379160        0.17159457
     3852.02139       21.23437878        0.17349462
     3855.87341       21.87771795        0.17615467
     3859.72929       23.15562067        0.18127792
     3863.58902       24.20622950        0.18540968
     3867.45261       25.56236578        0.19058965
     3871.32006       27.09556016        0.19627737
     3875.19138       28.98037472        0.20305728
     3879.06657       31.29094038        0.21107064
     3882.94564       33.46650909        0.21836874
     3886.82858       35.49271354        0.22495828
     3890.71541       38.10743887        0.23319382
     3894.60613       41.10106143        0.24227861
     3898.50073       44.53255316        0.25229594
     3902.39923       48.85474188        0.26438682
     3906.30163       52.92668936        0.27531320
     3910.20793       57.11015292        0.28612067
     3914.11814       62.67315075        0.29990157
     3918.03226       69.11223726        0.31512300
     3921.95029       74.79950669        0.32801615
     3925.87224       81.83599178        0.34331517
     3929.79812       91.07440016        0.36245812
     3933.72791      100.38686838        0.38082818
     3937.66164      109.98758236        0.39892665
     3941.59930      120.82723132        0.41848038
     3945.54090      133.63748595        0.44052220
     3949.48644      146.06656902        0.46097209
     3953.43593      158.59290622        0.48077368
     3957.38937      173.33770935        0.50315764
     3961.34675      186.83945848        0.52289189
     3965.30810      199.02798627        0.54015316
     3969.27341      211.07411907        0.55674897
     3973.24268      223.57120116        0.57351191
     3977.21593      232.27559841        0.58497074
     3981.19314      240.80605040        0.59600998
     3985.17433      246.75476100        0.60365537
     3989.15951      249.26346384        0.60693236
     3993.14867      250.17535883        0.60819899
     3997.14182      249.19907959        0.60711003
     4001.13896      244.77991948        0.60170436
     4005.14010      239.09184294        0.59462825
     4009.14524      231.10112809        0.58450158
     4013.15438      220.58445424        0.57088719
     4017.16754      210.67152478        0.55776922
     4021.18471      198.67504775        0.54146744
     4025.20589      187.54404806        0.52592393
     4029.23110      173.72104681        0.50597885
     4033.26033      161.47779207        0.48767199
     4037.29359      151.14481028        0.47170511
     4041.33088      138.77504622        0.45186855
     4045.37221      128.16245784        0.43416652
     4049.41758      118.74036471        0.41784367
     4053.46700      109.82977207        0.40182233
     4057.52047      100.51698434        0.38437896
     4061.57799       92.47065528        0.36866419
     4065.63957       85.68724996        0.35489152
     4069.70521       79.11558546        0.34103627
     4073.77491       72.92454273        0.32745104
     4077.84869       67.64661873        0.31541777
     4081.92654       62.62428701        0.30352569
     4086.00846       58.00741258        0.29217833
     4090.09447       54.22916297        0.28256152
     4094.18457       50.92482997        0.27388035
     4098.27875       48.12441563        0.26631402
     4102.37703       45.13840933        0.25798761
     4106.47941       43.44953825        0.25318610
     4110.58588       41.64428448        0.24794535
     4114.69647       40.36766766        0.24419684
     4118.81117       39.20022360        0.24071614
     4122.92998       38.35734539        0.23819323
     4127.05291       37.73792090        0.23634606
     4131.17996       37.16808067        0.23464521
     4135.31114       36.82346922        0.23363869
     4139.44645       36.59605531        0.23299553
     4143.58590       36.41116218        0.23249897
     4147.72948       35.93421322        0.23105298
     4151.87721       35.83488072        0.23081676
     4156.02909       35.21120701        0.22888624
     4160.18512       34.64161848        0.22712343
     4164.34531       34.07253959        0.22533569
     4168.50965       33.65138937        0.22401732
     4172.67816       32.93455932        0.22171284
     4176.85084       32.55010409        0.22050136
     4181.02769       31.85027688        0.21819978
     4185.20872       30.77472596        0.21456933
     4189.39393       29.90238583        0.21159855
     4193.58332       29.38680076        0.20984742
     4197.77690       28.61921074        0.20717188
     4201.97468       27.29094184        0.20239284
     4206.17665       26.67208929        0.20016995
     4210.38283       26.00731763        0.19773538
     4214.59321       25.10590001        0.19436188
     4218.80781       24.43454643        0.19183542
     4223.02662       24.05028132        0.19039733
     4227.24964       23.30873895        0.18752021
     4231.47689       22.56311557        0.18458218
     4235.70837       22.29619677        0.18356481
     4239.94408       21.85862077        0.18183251
     4244.18402       21.32257638        0.17966461
     4248.42820       20.69230091        0.17707622
     4252.67663       20.50368318        0.17633586
     4256.92931       20.33520531        0.17569491
     4261.18624       20.16439894        0.17503583
     4265.44743       20.07528851        0.17473022
     4269.71287       19.89657257        0.17402909
     4273.98259       19.78562576        0.17362896
     4278.25657       19.80723926        0.17380713
     4282.53482       19.65524917        0.17321203
     4286.81736       19.61272282        0.17310935
     4291.10418       19.63598807        0.17328941
     4295.39528       19.57908945        0.17312657
     4299.69068       19.36599732        0.17225316
     4303.99037       19.50549592        0.17296121
     4308.29436       19.08299575        0.17116210
     4312.60265       18.80626759        0.16999780
     4316.91525       18.72770275        0.16972365
     4321.23217       18.68216059        0.16959957
     4325.55340       18.63918919        0.16948355
     4329.87896       18.31007866        0.16805673
     4334.20883       17.74043007        0.16550029
     4338.54304       17.94389868        0.16653308
     4342.88159       17.75044327        0.16571095
     4347.22447       17.44817200        0.16437621
     4351.57169       17.30758722        0.16379678
     4355.92326       17.61040545        0.16530102
     4360.27919       17.19511216        0.16341464
     4364.63947       17.35199336        0.16424045
     4369.00411       17.32286091        0.16418923
     4373.37311       17.29850157        0.16415053
     4377.74648       17.19142447        0.16372881
     4382.12423       17.38172437        0.16471154
     4386.50635       17.08716821        0.16339148
     4390.89286       17.42115546        0.16504995
     4395.28375       17.33889803        0.16474666
     4399.67904       17.34917724        0.16489708
     4404.07872       17.60281618        0.16617987
     4408.48279       17.55729229        0.16605086
     4412.89128       17.38927163        0.16533588
     4417.30417       17.42997832        0.16561624
     4421.72147       17.30114021        0.16508077
     4426.14319       17.28088210        0.16507762
     4430.56934       17.33479194        0.16541668
     4434.99991       17.24477957        0.16507720
     4439.43491       17.29707439        0.16540878
     4443.87434       17.00566298        0.16410334
     4448.31822       16.89127272        0.16363467
     4452.76653       16.63197299        0.16246770
     4457.21930       16.45052407        0.16166029
     4461.67652       16.65943975        0.16276234
     4466.13820       16.33091561        0.16124544
     4470.60433       16.13432095        0.16035934
     4475.07494       16.22531633        0.16089646
     4479.55001       16.15571816        0.16063323
     4484.02956       16.25126315        0.16119544
     4488.51359       15.87410433        0.15940491
     4493.00211       16.18710994        0.16106131
     4497.49511       15.87152901        0.15956792
     4501.99260       15.72513665        0.15891670
     4506.49460       15.78428123        0.15929816
     4511.00109       15.77618480        0.15934612
     4515.51209       15.50692584        0.15806792
     4520.02760       15.84721928        0.15989559
     4524.54763       15.75900255        0.15954374
     4529.07218       15.45351407        0.15806538
     4533.60125       15.62027088        0.15900746
     4538.13485       15.93867592        0.16071683
     4542.67299       15.78938536        0.16004944
     4547.21566       15.59174979        0.15913050
     4551.76288       16.07862745        0.16169913
     4556.31464       16.05835068        0.16168235
     4560.87095       15.76508277        0.16029967
     4565.43183       15.95383169        0.16134432
     4569.99726       16.14895636        0.16241602
     4574.56725       15.78823758        0.16070145
     4579.14182       16.25576324        0.16315896
     4583.72096       16.32976533        0.16363188
     4588.30468       16.49587110        0.16455154
     4592.89299       16.35950803        0.16397768
     4597.48588       16.66157238        0.16557810
     4602.08337       16.78570753        0.16628916
     4606.68545       16.48743667        0.16491205
     4611.29214       16.62948615        0.16572019
     4615.90343       16.47758918        0.16505737
     4620.51933       16.59623518        0.16575585
     4625.13985       16.67098963        0.16623169
     4629.76499       16.66446937        0.16631152
     4634.39476       16.57279432        0.16594751
     4639.02915       16.60338353        0.16620079
     4643.66818       16.46857869        0.16562716
     4648.31185       16.32268287        0.16499947
     4652.96016       16.55825656        0.16629744
     4657.61312       16.60278970        0.16662041
     4662.27073       16.29878122        0.16520152
     4666.93300       16.45639053        0.16609277
     4671.59994       16.55440334        0.16669718
     4676.27154       16.58617071        0.16696677
     4680.94781       16.57256422        0.16699442
     4685.62876       16.47322228        0.16660300
     4690.31439       16.49616048        0.16682940
     4695.00470       16.83841596        0.16866053
     4699.69970       16.88060422        0.16897148
     4704.39940       16.73458694        0.16835800
     4709.10380       16.97317185        0.16966679
     4713.81291       16.84456931        0.16913056
     4718.52672       17.02887894        0.17017211
     4723.24525       16.68659108        0.16855935
     4727.96849       17.27971147        0.17162826
     4732.69646       17.23419017        0.17152327
     4737.42916       17.21726475        0.17156651
     4742.16659       17.46558589        0.17290859
     4746.90875       17.36491010        0.17251757
     4751.65566       17.37011796        0.17268152
     4756.40732       17.60668318        0.17396758
     4761.16372       17.72727719        0.17467379
     4765.92489       18.03491402        0.17629430
     4770.69081       18.13549340        0.17691588
     4775.46150       18.48018148        0.17871501
     4780.23697       18.62750631        0.17954244
     4785.01720       19.12038108        0.18202916
     4789.80222       19.46269907        0.18378736
     4794.59202       19.76439788        0.18533002
     4799.38661       20.28631298        0.18789256
     4804.18600       20.99432545        0.19127622
     4808.99019       21.60281813        0.19416350
     4813.79918       22.27866372        0.19731433
     4818.61298       22.68706411        0.19925257
     4823.43159       23.67933547        0.20371388
     4828.25502       24.41599965        0.20700899
     4833.08328       25.53060494        0.21182827
     4837.91636       26.45028971        0.21577226
     4842.75428       27.83520736        0.22151684
     4847.59703       28.79211074        0.22545362
     4852.44463       29.75819414        0.22937199
     4857.29707       30.79161138        0.23350906
     4862.15437       31.64210149        0.23687461
     4867.01652       33.09322007        0.24242041
     4871.88354       33.71185228        0.24486876
     4876.75542       34.68085219        0.24855264
     4881.63218       35.37839951        0.25121973
     4886.51381       35.88472101        0.25320424
     4891.40032       36.55203103        0.25576108
     4896.29172       36.39595652        0.25539578
     4901.18802       36.47832094        0.25587281
     4906.08920       36.23825996        0.25522614
     4910.99529       35.60315999        0.25317556
     4915.90629       35.16366689        0.25179625
     4920.82220       34.53733075        0.24972646
     4925.74302       33.89474848        0.24759166
     4930.66876       32.92434278        0.24419545
     4935.59943       31.97823458        0.24084549
     4940.53503       30.88186862        0.23685981
     4945.47556       30.11907201        0.23410130
     4950.42104       28.93957457        0.22963853
     4955.37146       28.00962291        0.22608874
     4960.32683       26.96498682        0.22200866
     4965.28716       25.92465759        0.21784592
     4970.25245       25.21952655        0.21502204
     4975.22270       24.14255832        0.21055132
     4980.19792       23.69999286        0.20877742
     4985.17812       23.22266810        0.20682007
     4990.16330       22.51895521        0.20382056
     4995.15346       21.89288409        0.20113383
     5000.14861       21.22893958        0.19820885
     5005.14876       20.80853121        0.19638447
     5010.15391       20.10591058        0.19319120
     5015.16406       19.92557306        0.19248525
     5020.17923       19.68762910        0.19148316
     5025.19941       18.92289291        0.18786305
     5030.22461       18.97399836        0.18827859
     5035.25483       18.67233687        0.18692008
     5040.29009       18.39873329        0.18567723
     5045.33038       17.86288126        0.18310715
     5050.37571       17.53557862        0.18158096
     5055.42608       17.46156773        0.18133406
     5060.48151       17.16463789        0.17992193
     5065.54199       16.90282079        0.17870053
     5070.60753       17.10145313        0.17989802
     5075.67814       17.06577305        0.17985255
     5080.75382       16.86946705        0.17896456
     5085.83457       16.76934713        0.17857818
     5090.92041       16.28265375        0.17610586
     5096.01133       16.66098983        0.17828789
     5101.10734       16.76128577        0.17897572
     5106.20845       16.57325669        0.17812160
     5111.31465       16.42159767        0.17743659
     5116.42597       16.54353325        0.17823910
     5121.54239       16.47996011        0.17806573
     5126.66394       16.48055064        0.17820439
     5131.79060       16.38201885        0.17782825
     5136.92239       16.09757436        0.17642542
     5142.05931       16.25155946        0.17741054
     5147.20137       16.02516825        0.17631659
     5152.34857       16.25043214        0.17770062
     5157.50092       16.06328747        0.17683681
     5162.65842       16.19834316        0.17772157
     5167.82108       16.22134264        0.17799906
     5172.98890       16.39907737        0.17913346
     5178.16189       16.22778506        0.17835515
     5183.34005       16.00349926        0.17725428
     5188.52339       16.18908957        0.17844123
     5193.71192       16.47872530        0.18018914
     5198.90563       16.31974173        0.17948081
     5204.10454       16.37165124        0.17991216
     5209.30864       16.39529132        0.18021406
     5214.51795       16.36552029        0.18019833
     5219.73247       16.17263967        0.17929195
     5224.95220       16.22317808        0.17973013
     5230.17715       16.62452285        0.18211297
     5235.40733       16.66196529        0.18247299
     5240.64274       16.62678247        0.18243262
     5245.88338       16.68190943        0.18290457
     5251.12926       16.61413858        0.18270138
     5256.38039       16.52294833        0.18236281
     5261.63677       16.61167868        0.18300800
     5266.89841       16.13487599        0.18053181
     5272.16531       16.41115957        0.18222725
     5277.43747       16.49570281        0.18286995
     5282.71491       16.41542516        0.18259012
     5287.99762       16.44989397        0.18295836
     5293.28562       16.32237357        0.18240131
     5298.57891       16.20990880        0.18193784
     5303.87749       16.39995409        0.18318534
     5309.18136       16.62828828        0.18461626
     5314.49055       16.21371502        0.18246714
     5319.80504       16.36989718        0.18351252
     5325.12484       16.55983506        0.18475040
     5330.44997       16.33038093        0.18362483
     5335.78042       16.35184879        0.18390673
     5341.11620       16.50390110        0.18495922
     5346.45731       16.17588862        0.18329078
     5351.80377       16.28476782        0.18405828
     5357.15557       16.14343415        0.18341860
     5362.51273       16.31611989        0.18458835
     5367.87524       16.37418223        0.18508899
     5373.24312       16.35595230        0.18514494
     5378.61636       16.16336386        0.18423748
     5383.99498       16.37935006        0.18565757
     5389.37897       16.36804859        0.18575097
     5394.76835       16.34939549        0.18582792
     5400.16312       16.39275256        0.18625492
     5405.56328       16.42248080        0.18658136
     5410.96885       16.40302215        0.18665295
     5416.37981       16.65683816        0.18828160
     5421.79619       16.72334856        0.18883113
     5427.21799       16.81772493        0.18955376
     5432.64521       16.62789810        0.18865711
     5438.07785       16.45947361        0.18788679
     5443.51593       16.41925073        0.18783739
     5448.95945       16.48068305        0.18836902
     5454.40841       16.42314747        0.18822808
     5459.86282       16.59166756        0.18936664
     5465.32268       16.52192818        0.18915319
     5470.78800       16.47384502        0.18905325
     5476.25879       16.62594282        0.19013471
     5481.73505       16.81231757        0.19137503
     5487.21678       16.75411860        0.19123362
     5492.70400       16.72920055        0.19127990
     5498.19670       16.36152421        0.18936764
     5503.69490       16.42039544        0.18991073
     5509.19859       16.51803040        0.19063851
     5514.70779       16.91076184        0.19309538
     5520.22250       16.89608668        0.19320236
     5525.74272       16.81806124        0.19295709
     5531.26847       16.58020282        0.19178372
     5536.79973       16.55380046        0.19182428
     5542.33653       16.28906522        0.19047133
     5547.87887       16.55801840        0.19222914
     5553.42675       16.64674505        0.19294580
     5558.98018       16.52047596        0.19242053
     5564.53916       16.74946822        0.19393796
     5570.10370       16.70797112        0.19389324
     5575.67380       16.91838342        0.19532388
     5581.24947       16.89150072        0.19535989
     5586.83072       16.89510017        0.19557290
     5592.41755       16.66760701        0.19447571
     5598.00997       16.71001530        0.19492578
     5603.60798       16.93266006        0.19641297
     5609.21159       16.82389016        0.19598303
     5614.82080       17.13446591        0.19799613
     5620.43562       16.85989423        0.19661433
     5626.05606       17.12162614        0.19832742
     5631.68211       17.13809543        0.19863820
     5637.31380       16.96650697        0.19785499
     5642.95111       17.31279557        0.20006470
     5648.59406       17.14261505        0.19927910
     5654.24265       17.08294153        0.19914617
     5659.89690       17.02714142        0.19902268
     5665.55679       17.02377214        0.19921889
     5671.22235       17.14487918        0.20015398
     5676.89357       17.11213702        0.20017891
     5682.57047       16.99285691        0.19968275
     5688.25304       17.14232387        0.20076649
     5693.94129       17.13327054        0.20094214
     5699.63523       17.00722269        0.20039042
     5705.33487       16.97514472        0.20041911
     5711.04020       17.28788497        0.20248870
     5716.75124       17.20034764        0.20219664
     5722.46799       17.06153238        0.20157488
     5728.19046       17.55753501        0.20468588
     5733.91865       17.37087251        0.20383016
     5739.65257       17.58366079        0.20529843
     5745.39222       17.63324386        0.20581280
     5751.13761       16.89071465        0.20164100
     5756.88875       17.52129418        0.20559559
     5762.64564       17.65213186        0.20657994
     5768.40829       17.47346358        0.20574902
     5774.17670       17.42328801        0.20568657
     5779.95087       17.43984404        0.20600936
     5785.73082       17.43872373        0.20621631
     5791.51655       17.52185380        0.20693981
     5797.30807       17.55665189        0.20738128
     5803.10538       17.58369445        0.20775598
     5808.90848       17.61454977        0.20816646
     5814.71739       17.49176142        0.20768975
     5820.53211       17.78911454        0.20965689
     5826.35264       17.51968391        0.20829509
     5832.17899       17.67884319        0.20948033
     5838.01117       17.91289755        0.21110199
     5843.84918       17.89243021        0.21120331
     5849.69303       17.72396919        0.21043414
     5855.54273       17.81407683        0.21121970
     5861.39827       17.72622917        0.21093519
     5867.25967       17.81065233        0.21166892
     5873.12693       17.93394228        0.21263228
     5879.00005       17.97742088        0.21314774
     5884.87905       18.10628799        0.21413829
     5890.76393       17.77667543        0.21241801
     5896.65470       17.58026066        0.21150827
     5902.55135       17.80235415        0.21307474
     5908.45390       17.93042893        0.21407309
     5914.36236       17.95084206        0.21443947
     5920.27672       17.71922473        0.21330583
     5926.19700       17.73520210        0.21366197
     5932.12319       18.10994971        0.21613902
     5938.05532       18.41938125        0.21823236
     5943.99337       18.23461326        0.21739447
     5949.93737       18.07049029        0.21665484
     5955.88730       18.15435170        0.21741080
     5961.84319       18.18893434        0.21786905
     5967.80503       18.51556058        0.22007587
     5973.77284       18.52580313        0.22038008
     5979.74661       18.44630239        0.22016220
     5985.72636       18.46360303        0.22054925
     5991.71208       18.54416452        0.22127631
     5997.70380       18.39086721        0.22060463
     6003.70150       18.45038631        0.22123752
     6009.70520       18.46012139        0.22154735
     6015.71491       18.57793252        0.22250680
     6021.73062       18.62547046        0.22306724
     6027.75235       18.96117889        0.22534289
     6033.78010       18.43429242        0.22243245
     6039.81388       18.59011476        0.22364709
     6045.85370       18.98396450        0.22627537
     6051.89955       18.91620958        0.22612585
     6057.95145       19.10929598        0.22754123
     6064.00940       18.95837764        0.22692014
     6070.07341       19.03017445        0.22762955
     6076.14349       18.97561737        0.22756478
     6082.21963       19.05997717        0.22833727
     6088.30185       19.19084923        0.22941564
     6094.39015       19.05319647        0.22885569
     6100.48454       18.92135701        0.22833643
     6106.58503       19.00940526        0.22914488
     6112.69161       18.94954747        0.22905786
     6118.80430       18.65177893        0.22753163
     6124.92311       18.54572974        0.22715617
     6131.04803       19.28026921        0.23191469
     6137.17908       18.84110495        0.22950872
     6143.31626       18.88386249        0.23005080
     6149.45957       18.78971912        0.22976809
     6155.60903       18.53955330        0.22851892
     6161.76464       18.78855465        0.23033135
     6167.92641       19.11431346        0.23260381
     6174.09433       19.04232026        0.23247200
     6180.26843       19.28574181        0.23424130
     6186.44870       18.92614003        0.23233923
     6192.63514       19.14937153        0.23400991
     6198.82778       19.35691075        0.23556257
     6205.02661       19.17775578        0.23475747
     6211.23163       19.20980183        0.23522499
     6217.44287       19.19511000        0.23545794
     6223.66031       18.84420157        0.23359125
     6229.88397       18.97795413        0.23470978
     6236.11385       19.62384052        0.23896693
     6242.34997       19.24227901        0.23694630
     6248.59232       19.09846301        0.23636541
     6254.84091       19.11504345        0.23674469
     6261.09575       19.37088878        0.23864862
     6267.35685       19.47251064        0.23959260
     6273.62420       19.50320352        0.24006654
     6279.89783       19.21076587        0.23856026
     6286.17772       19.50005685        0.24067423
     6292.46390       19.41488935        0.24044585
     6298.75637       19.22822980        0.23959637
     6305.05512       19.38358989        0.24088611
     6311.36018       19.69389726        0.24312268
     6317.67154       19.55603576        0.24257171
     6323.98921       19.39752078        0.24190213
     6330.31320       19.74489669        0.24438837
     6336.64351       19.27840051        0.24178827
     6342.98015       19.59024847        0.24405120
     6349.32313       19.79137135        0.24564273
     6355.67246       20.25658308        0.24883668
     6362.02813       19.84509598        0.24659787
     6368.39016       19.41822862        0.24424584
     6374.75855       19.64063654        0.24597866
     6381.13331       19.50111936        0.24540394
     6387.51444       19.86123894        0.24797986
     6393.90196       19.94306995        0.24885205
     6400.29586       20.00667779        0.24956345
     6406.69615       20.02372469        0.24997679
     6413.10285       19.79089395        0.24885330
     6419.51595       20.07391011        0.25096815
     6425.93547       20.00307359        0.25086372
     6432.36140       20.06913375        0.25159501
     6438.79376       20.31219365        0.25345336
     6445.23256       20.24171366        0.25337252
     6451.67779       20.51275336        0.25539517
     6458.12947       20.51396315        0.25571745
     6464.58760       20.28852837        0.25467006
     6471.05219       20.08950586        0.25376247
     6477.52324       20.38125263        0.25592665
     6484.00076       20.08823924        0.25445050
     6490.48476       20.29682633        0.25609230
     6496.97525       20.30523745        0.25648497
     6503.47222       20.78468900        0.25984169
     6509.97569       20.07123293        0.25572058
     6516.48567       20.35961228        0.25787977
     6523.00216       20.38762937        0.25839893
     6529.52516       20.28239720        0.25809984
     6536.05468       20.53549250        0.26005773
     6542.59074       21.01797579        0.26344773
     6549.13333       20.50030468        0.26052691
     6555.68246       20.69892468        0.26215367
     6562.23814       20.99601366        0.26440067
     6568.80038       20.83777737        0.26375869
     6575.36918       20.58886501        0.26253038
     6581.94455       21.12609784        0.26631723
     6588.52650       20.95266484        0.26558752
     6595.11502       20.84512834        0.26526698
     6601.71014       21.21415675        0.26798986
     6608.31185       21.20759594        0.26830896
     6614.92016       21.60297580        0.27116188
     6621.53508       22.05899615        0.27440332
     6628.15662       22.14008683        0.27531711
     6634.78477       22.21226644        0.27611517
     6641.41956       22.21729532        0.27651955
     6648.06098       22.36371376        0.27782494
     6654.70904       22.61660389        0.27978456
     6661.36375       22.94733458        0.28221731
     6668.02511       23.16255687        0.28391849
     6674.69314       23.68599991        0.28753703
     6681.36783       23.96917644        0.28963631
     6688.04920       24.44476433        0.29287522
     6694.73725       24.96919394        0.29644373
     6701.43198       25.21524701        0.29829808
     6708.13341       26.21695208        0.30458432
     6714.84155       26.57213354        0.30709517
     6721.55639       27.67401085        0.31384277
     6728.27795       28.15776807        0.31700861
     6735.00622       28.94364138        0.32184390
     6741.74123       29.48654658        0.32531662
     6748.48297       30.65908602        0.33217485
     6755.23145       31.86020167        0.33909734
     6761.98669       31.81376761        0.33932544
     6768.74867       34.27749239        0.35273646
     6775.51742       35.74886986        0.36073179
     6782.29294       37.70404924        0.37096948
     6789.07523       38.77848825        0.37676568
     6795.86431       40.74885906        0.38678457
     6802.66017       42.11295021        0.39373345
     6809.46283       44.07778118        0.40337282
     6816.27229       46.37562062        0.41441001
     6823.08857       47.68803310        0.42081359
     6829.91165       49.73486121        0.43034796
     6836.74157       51.95402022        0.44050448
     6843.57831       53.33432293        0.44696050
     6850.42189       54.65658737        0.45310877
     6857.27231       55.94326725        0.45906345
     6864.12958       58.21890910        0.46902797
     6870.99371       58.55870238        0.47106198
     6877.86470       59.72272172        0.47640341
     6884.74257       60.01440415        0.47827238
     6891.62731       60.56763203        0.48118151
     6898.51894       60.57454425        0.48190630
     6905.41746       60.87939661        0.48381232
     6912.32287       60.95097828        0.48484304
     6919.23520       60.41103718        0.48338703
     6926.15443       59.74528038        0.48139804
     6933.08059       58.75406502        0.47810819
     6940.01367       57.92363183        0.47541342
     6946.95368       56.45935393        0.47002446
     6953.90064       55.85710828        0.46817552
     6960.85454       53.70429141        0.45977706
     6967.81539       52.58648339        0.45560154
     6974.78321       51.67692163        0.45228024
     6981.75799       50.45512414        0.44757059
     6988.73975       48.67182345        0.44023796
     6995.72849       47.77183406        0.43677751
     7002.72422       45.92619526        0.42886611
     7009.72694       43.80726029        0.41947888
     7016.73667       42.66562246        0.41455176
     7023.75340       41.43847610        0.40911934
     7030.77716       40.25815833        0.40384867
     7037.80793       38.49515102        0.39548851
     7044.84574       36.56787818        0.38600425
     7051.89059       35.47753871        0.38074150
     7058.94248       34.74601507        0.37738093
     7066.00142       33.28646080        0.36989610
     7073.06742       32.22894439        0.36451024
     7080.14049       31.14751428        0.35887996
     7087.22063       30.54326902        0.35591402
     7094.30785       29.72146726        0.35159420
     7101.40216       28.64594362        0.34567971
     7108.50356       27.81331843        0.34113837
     7115.61206       27.03393463        0.33683479
     7122.72768       26.66885194        0.33504364
     7129.85040       25.82214091        0.33017051
     7136.98025       25.15561189        0.32641903
     7144.11723       25.07863831        0.32637064
     7151.26135       25.12812501        0.32717092
     7158.41261       24.20932633        0.32163792
     7165.57103       24.41519634        0.32349517
     7172.73660       24.30096015        0.32320568
     7179.90933       23.90390354        0.32106796
     7187.08924       23.62158967        0.31968326
     7194.27633       23.47849525        0.31918867
     7201.47061       23.29045264        0.31838284
     7208.67208       22.80081369        0.31551307
     7215.88075       22.67884992        0.31513927
     7223.09663       22.72872683        0.31595694
     7230.31973       22.61369705        0.31565073
     7237.55005       22.89657256        0.31815100
     7244.78760       22.54358058        0.31616387
     7252.03239       21.84760596        0.31169612
     7259.28442       22.03911213        0.31358332
     7266.54370       22.19804063        0.31520494
     7273.81025       22.53262584        0.31805784
     7281.08406       22.52941470        0.31854854
     7288.36514       22.83192780        0.32121372
     7295.65351       22.14830966        0.31683050
     7302.94916       21.89519159        0.31551267
     7310.25211       21.50192327        0.31318528
     7317.56236       21.94518507        0.31688268
     7324.87992       22.45580154        0.32105493
     7332.20480       22.10986307        0.31904733
     7339.53701       22.12877976        0.31969482
     7346.87654       21.73714139        0.31735836
     7354.22342       21.43268706        0.31560883
     7361.57764       22.22004940        0.32187201
     7368.93922       21.89754000        0.32006125
     7376.30816       22.18283198        0.32262319
     7383.68447       22.02934623        0.32203857
     7391.06815       22.31514105        0.32463256
     7398.45922       21.94015164        0.32239820
     7405.85768       21.79061106        0.32179896
     7413.26354       21.65972181        0.32134602
     7420.67680       21.55741144        0.32111483
     7428.09748       21.84520608        0.32374655
     7435.52558       21.52506220        0.32188070
     7442.96110       21.87668092        0.32502485
     7450.40406       21.94042900        0.32603573
     7457.85447       21.77035650        0.32526636
     7465.31232       22.26794826        0.32948669
     7472.77763       22.30361157        0.33030387
     7480.25041       21.51389286        0.32492811
     7487.73066       21.52991853        0.32557767
     7495.21839       21.85938301        0.32859362
     7502.71361       22.05802468        0.33061559
     7510.21632       21.19717314        0.32461491
     7517.72654       21.80002775        0.32973392
     7525.24427       21.80587177        0.33031991
     7532.76951       22.15123394        0.33347322
     7540.30228       22.04395810        0.33320394
     7547.84258       21.71749418        0.33127223
     7555.39043       22.25802978        0.33591247
     7562.94582       22.03039040        0.33475102
     7570.50876       21.78863315        0.33344979
     7578.07927       21.79896948        0.33409612
     7585.65735       21.73470078        0.33412743
     7593.24301       22.14697736        0.33781243
     7600.83625       22.29758241        0.33956820
     7608.43709       22.08377734        0.33849492
     7616.04552       21.97791318        0.33822338
     7623.66157       21.59649354        0.33584626
     7631.28523       21.84326510        0.33832707
     7638.91652       21.54878294        0.33652799
     7646.55543       22.00154427        0.34059037
     7654.20199       21.82678836        0.33982744
     7661.85619       21.64082877        0.33890391
     7669.51805       21.70650333        0.33995027
     7677.18756       22.17716168        0.34419969
     7684.86475       21.99100805        0.34337436
     7692.54962       21.97113525        0.34373049
     7700.24217       21.77114534        0.34270134
     7707.94241       21.50414577        0.34115833
     7715.65035       21.70244476        0.34328821
     7723.36600       21.59419337        0.34294675
     7731.08937       21.72211678        0.34453921
     7738.82046       21.67458025        0.34476968
     7746.55928       22.09439881        0.34862564
     7754.30584       22.25824244        0.35047428
     7762.06014       21.83688561        0.34772081
     7769.82220       21.90519383        0.34883993
     7777.59202       21.50924134        0.34621015
     7785.36962       21.87935536        0.34972380
     7793.15499       21.94429754        0.35087204
     7800.94814       21.98010309        0.35172786
     7808.74909       21.92146556        0.35177513
     7816.55784       22.41039048        0.35625269
     7824.37440       21.90546768        0.35279238
     7832.19877       21.43839007        0.34960099
     7840.03097       21.88679877        0.35383162
     7847.87100       21.76007553        0.35336871
     7855.71887       21.60349107        0.35268698
     7863.57459       21.97841689        0.35633995
     7871.43817       22.33244657        0.35979598
     7879.30960       22.29494641        0.36007621
     7887.18891       22.43525178        0.36179131
     7895.07610       21.90675286        0.35811855
     7902.97118       22.04674844        0.35987236
     7910.87415       21.45669855        0.35556753
     7918.78502       21.69965068        0.35811692
     7926.70381       21.25781515        0.35510078
     7934.63051       21.26843653        0.35578553
     7942.56514       21.68880012        0.35986334
     7950.50771       22.12109075        0.36400498
     7958.45822       21.42242698        0.35887934
     7966.41667       22.15068149        0.36552977
     7974.38309       22.00769069        0.36494286
     7982.35747       20.98309257        0.35691485
     7990.33983       21.85133291        0.36487756
     7998.33017       21.83668373        0.36533493
     8006.32850       22.39963792        0.37060674
     8014.33483       21.80510114        0.36629858
     8022.34916       22.69119592        0.37428367
     8030.37151       22.05320845        0.36961057
     8038.40188       21.33502021        0.36412452
     8046.44029       21.92937431        0.36977452
     8054.48673       22.68417698        0.37671042
     8062.54121       22.21112025        0.37339818
     8070.60376       21.98753375        0.37212865
     8078.67436       22.01020059        0.37292209
     8086.75303       21.93174789        0.37287745
     8094.83979       21.62890566        0.37088609
     8102.93463       21.82056236        0.37320774
     8111.03756       22.56103909        0.38013931
     8119.14860       22.15867968        0.37734129
     8127.26775       21.75767993        0.37453901
     8135.39501       22.32505534        0.38007018
     8143.53041       22.43287901        0.38162712
     8151.67394       21.74056188        0.37636292
     8159.82561       22.54779113        0.38389873
     8167.98544       21.78054455        0.37796759
     8176.15342       21.94233379        0.37998697
     8184.32958       22.08433193        0.38189572
     8192.51391       21.73315640        0.37946974
     8200.70642       21.93553424        0.38194322
     8208.90713       21.83461854        0.38167509
     8217.11604       21.61251770        0.38044418
     8225.33315       21.30407490        0.37838708
     8233.55848       21.88877034        0.38412801
     8241.79204       22.16036393        0.38719210
     8250.03384       21.44982306        0.38158261
     8258.28387       21.47519846        0.38250798
     8266.54215       22.01957226        0.38798324
     8274.80869       21.66347851        0.38555768
     8283.08350       22.03408952        0.38950339
     8291.36659       22.10818737        0.39085501
     8299.65795       21.67322288        0.38756239
     8307.95761       21.71521070        0.38870435
     8316.26557       21.88383895        0.39085810
     8324.58183       21.61907684        0.38913897
     8332.90642       22.76123289        0.40003863
     8341.23932       22.02531786        0.39416747
     8349.58056       21.48044733        0.38990088
     8357.93014       21.26967105        0.38871191
     8366.28807       21.18610042        0.38865082
     8374.65436       21.66384184        0.39369203
     8383.02902       21.92854402        0.39670971
     8391.41204       22.26793956        0.40054069
     8399.80346       22.18321680        0.40051048
     8408.20326       22.03570934        0.39982050
     8416.61146       22.02628309        0.40042554
     8425.02807       22.45872696        0.40513154
     8433.45310       22.23791561        0.40381950
     8441.88656       22.23970950        0.40454295
     8450.32844       22.38062259        0.40655114
     8458.77877       22.30848602        0.40652951
     8467.23755       22.42941699        0.40833425
     8475.70479       22.61525437        0.41081571
     8484.18049       22.71259366        0.41249084
     8492.66467       22.49719879        0.41123273
     8501.15734       22.14308010        0.40869013
     8509.65849       22.41727640        0.41199656
     8518.16815       22.45350770        0.41309579
     8526.68632       21.91696525        0.40877710
     8535.21301       21.82786631        0.40869956
     8543.74822       21.97190632        0.41085928
     8552.29197       22.50161540        0.41645321
     8560.84426       21.81571417        0.41081832
     8569.40511       21.18827303        0.40564296
     8577.97451       21.79012324        0.41205594
     8586.55248       22.26334752        0.41728359
     8595.13904       21.96455743        0.41515536
     8603.73418       21.89554029        0.41525377
     8612.33791       21.80279453        0.41511114
     8620.95025       21.35550283        0.41161829
     8629.57120       22.12737167        0.41979739
     8638.20077       22.31802229        0.42238441
     8646.83897       22.10990902        0.42110141
     8655.48581       22.22520378        0.42297615
     8664.14130       21.97680845        0.42133852
     8672.80544       22.26988480        0.42496433
     8681.47824       22.60479040        0.42895857
     8690.15972       22.18783812        0.42574213
     8698.84988       22.45024149        0.42894755
     8707.54873       22.58569906        0.43102076
     8716.25628       22.90361081        0.43480154
     8724.97253       22.10385601        0.42800238
     8733.69751       22.50278738        0.43262518
     8742.43120       22.60504077        0.43431562
     8751.17364       21.98972000        0.42915774
     8759.92481       22.08718928        0.43093325
     8768.68473       22.80800245        0.43865390
     8777.45342       22.55577616        0.43694623
     8786.23087       22.13554849        0.43379320
     8795.01710       22.27761811        0.43595369
     8803.81212       22.09085057        0.43489589
     8812.61593       21.89843240        0.43383024
     8821.42855       22.33642416        0.43893482
     8830.24998       22.67827742        0.44303698
     8839.08023       22.22791022        0.43941659
     8847.91931       22.34021852        0.44137253
     8856.76723       22.15165789        0.44031527
     8865.62399       22.54570368        0.44497548
     8874.48962       22.84698444        0.44877814
     8883.36411       22.55778553        0.44679012
     8892.24747       22.40901860        0.44603101
     8901.13972       23.05906110        0.45336338
     8910.04086       22.70622545        0.45073361
     8918.95090       22.28818398        0.44734160
     8927.86985       22.25774338        0.44782478
     8936.79772       22.49163999        0.45109682
     8945.73452       22.46872812        0.45158865
     8954.68025       22.50909292        0.45287861
     8963.63493       22.19842586        0.45053986
     8972.59857       22.47104097        0.45411990
     8981.57117       23.16780882        0.46193966
     8990.55274       22.28685989        0.45398113
     8999.54329       22.99247424        0.46188388
     9008.54283       23.20670768        0.46503117
     9017.55138       22.61188450        0.45981418
     9026.56893       23.16295087        0.46614163
     9035.59550       23.22699301        0.46769653
     9044.63109       23.15448137        0.46783203
     9053.67572       23.14992721        0.46854682
     9062.72940       23.07061046        0.46864205
     9071.79213       22.86709770        0.46743451
     9080.86392       23.81716092        0.47791872
     9089.94478       23.56691706        0.47631982
     9099.03473       22.92654598        0.47067556
     9108.13376       22.90529513        0.47121376
     9117.24190       23.52292510        0.47846351
     9126.35914       23.55147496        0.47968972
     9135.48550       22.79272582        0.47272094
     9144.62098       22.68348556        0.47240584
     9153.76561       22.59485627        0.47240982
     9162.91937       22.72301315        0.47461413
     9172.08229       23.33131126        0.48180764
     9181.25437       22.42117754        0.47320738
     9190.43563       23.01999175        0.48038573
     9199.62606       23.26306432        0.48381943
     9208.82569       23.26175040        0.48479559
     9218.03451       23.39290378        0.48688943
     9227.25255       23.44047799        0.48833891
     9236.47980       22.61773857        0.48070266
     9245.71628       22.76127869        0.48299850
     9254.96200       22.97826579        0.48627440
     9264.21696       22.83241652        0.48567818
     9273.48118       22.91895594        0.48753466
     9282.75466       23.28440334        0.49235115
     9292.03741       23.56105182        0.49618231
     9301.32945       23.41345804        0.49554475
     9310.63078       23.19289230        0.49414915
     9319.94141       23.82403572        0.50177632
     9329.26135       23.62666401        0.50065384
     9338.59061       23.47433725        0.50003506
     9347.92920       23.17814218        0.49773331
     9357.27713       23.15778138        0.49854123
     9366.63441       23.28633547        0.50080275
     9376.00104       23.64563242        0.50560619
     9385.37705       23.79232412        0.50812906
     9394.76242       23.14639682        0.50214535
     9404.15718       23.78466541        0.51001824
     9413.56134       23.53526258        0.50828477
     9422.97490       23.75885078        0.51164994
     9432.39788       24.10382113        0.51638820
     9441.83028       23.87633289        0.51494961
     9451.27211       23.45118191        0.51130297
     9460.72338       23.01957247        0.50758114
     9470.18410       22.91922814        0.50746959
     9479.65429       23.93836680        0.51955098
     9489.13394       23.52088201        0.51602072
     9498.62307       24.75878910        0.53052210
     9508.12170       23.86692133        0.52191467
     9517.62982       22.98796786        0.51311630
     9527.14745       23.99508792        0.52548685
     9536.67460       23.94433790        0.52589995
     9546.21127       23.59106837        0.52286001
     9555.75748       23.98079566        0.52817586
     9565.31324       23.55143429        0.52449056
     9574.87855       23.09833581        0.52049055
     9584.45343       23.66773757        0.52800803
     9594.03788       23.35878628        0.52552597
     9603.63192       24.24153283        0.53645106
     9613.23555       23.73094245        0.53181586
     9622.84879       23.60344628        0.53150036
     9632.47164       23.62138141        0.53285411
     9642.10411       23.20923828        0.52906314
     9651.74621       24.00319827        0.53910379
     9661.39796       24.37348198        0.54424225
     9671.05936       23.80449184        0.53899869
     9680.73042       24.50672693        0.54786027
     9690.41115       23.54766211        0.53804606
     9700.10156       23.53485808        0.53907576
     9709.80166       24.92449170        0.55572236
     9719.51146       24.56082227        0.55280721
     9729.23097       23.47592284        0.54153972
     9738.96021       23.85999714        0.54697993
     9748.69917       23.73759739        0.54651501
     9758.44786       24.55278353        0.55691035
     9768.20631       23.88145147        0.55041839
     9777.97452       24.00434958        0.55293040
     9787.75249       24.52643048        0.55984243
     9797.54025       24.55997620        0.56139127
     9807.33779       24.22791879        0.55880745
     9817.14512       24.17544793        0.55915908
     9826.96227       24.12292638        0.55965516
     9836.78923       24.05615118        0.55985305
     9846.62602       23.98187524        0.56015979
     9856.47265       23.92235455        0.56064481
     9866.32912       24.24399375        0.56544516
     9876.19545       24.26927332        0.56687678
     9886.07164       24.46570551        0.57028490
     9895.95772       24.75651846        0.57481504
     9905.85367       24.33788544        0.57115783
     9915.75953       24.55669830        0.57470281
     9925.67529       23.94263594        0.56855832
     9935.60096       24.83967527        0.58023494
     9945.53656       24.55550066        0.57819863
     9955.48210       23.93884710        0.57191169
     9965.43758       24.58728041        0.58068913
     9975.40302       24.00828823        0.57495306
     9985.37842       25.11780407        0.58919747
     9995.36380       24.15512082        0.57895470
    10005.35916       24.27088257        0.58150563
    10015.36452       24.50682048        0.58541549
    10025.37989       24.86936271        0.59084609
    10035.40527       25.00282559        0.59350244
    10045.44067       24.66507386        0.59076409
    10055.48611       24.59459093        0.59117805
    10065.54160       24.71534347        0.59376571
    10075.60714       25.42088403        0.60326393
    10085.68275       24.80261392        0.59701992
    10095.76843       24.73868825        0.59737860
    10105.86420       25.71172284        0.61017935
    10115.97006       24.88519457        0.60155983
    10126.08603       25.17406912        0.60614783
    10136.21212       24.68329041        0.60137042
    10146.34833       24.76315697        0.60365418
    10156.49468       24.34196708        0.59961306
    10166.65118       25.27381207        0.61221921
    10176.81783       25.37567729        0.61464221
    10186.99464       24.36142977        0.60350665
    10197.18164       24.65077836        0.60821369
    10207.37882       24.79865172        0.61120560
    10217.58620       25.36544862        0.61948736
    10227.80379       24.62332328        0.61166950
    10238.03159       24.37440419        0.60978446
    10248.26962       24.40150877        0.61128322
    10258.51789       25.03801535        0.62050483
    10268.77641       25.39194528        0.62618827
    10279.04518       25.41405365        0.62769232
    10289.32423       25.05488521        0.62439893
    10299.61355       23.75634296        0.60931996
    10309.91317       23.99975081        0.61359886
    10320.22308       24.99693401        0.62760648
    10330.54330       26.23563650        0.64421358
    10340.87385       25.47671724        0.63631579
    10351.21472       25.51937393        0.63795952
    10361.56594       25.62310595        0.64048182
    10371.92750       26.63469207        0.65452971
    10382.29943       26.00391028        0.64787136
    10392.68173       26.11088553        0.65052760
    10403.07441       25.94819369        0.64992971
    10413.47748       24.67623548        0.63503823
    10423.89096       25.32724535        0.64464363
    10434.31485       24.99599496        0.64168229
    10444.74917       25.70520132        0.65230164
    10455.19392       25.50259599        0.65096803
    10465.64911       26.10538842        0.65988980
    10476.11476       25.21149009        0.64997528
    10486.59088       25.57673115        0.65587257
    10497.07747       25.32608887        0.65399557
    10507.57454       26.10182455        0.66527655
    10518.08212       26.43415107        0.67099742
    10528.60020       26.83386272        0.67730728
    10539.12880       26.74291640        0.67759942
    10549.66793       26.73225985        0.67887278
    10560.21760       25.74650367        0.66783543
    10570.77781       25.60172343        0.66737491
    10581.34859       26.32942155        0.67808418
    10591.92994       25.79358969        0.67251154
    10602.52187       25.36574898        0.66855763
    10613.12439       25.92706349        0.67719822
    10623.73752       27.11342766        0.69403073
    10634.36125       26.16895153        0.68315010
    10644.99562       25.79000919        0.67963049
    10655.64061       26.42678002        0.68942990
    10666.29625       25.69754611        0.68147374
    10676.96255       26.84866715        0.69765639
    10687.63951       26.26427541        0.69162418
    10698.32715       26.89931109        0.70145514
    10709.02548       25.78599265        0.68810751
    10719.73450       26.18372411        0.69476361
    10730.45424       26.45138533        0.69971718
    10741.18469       27.00872725        0.70845953
    10751.92588       26.09931903        0.69779454
    10762.67780       26.13810676        0.69988074
    10773.44048       26.24672493        0.70254891
    10784.21392       26.02391167        0.70135025
    10794.99813       25.78881003        0.69934583
    10805.79313       26.17723528        0.70613229
    10816.59893       26.03218547        0.70554747
    10827.41552       27.81904107        0.73075140
    10838.24294       26.95679179        0.72090723
    10849.08118       27.94053082        0.73548460
    10859.93026       27.04645761        0.72513574
    10870.79019       25.82661790        0.71029062
    10881.66098       26.89760700        0.72622776
    10892.54265       27.01297729        0.72916028
    10903.43519       26.50261811        0.72366455
    10914.33862       26.85029969        0.72996413
    10925.25296       28.12102832        0.74862196
    10936.17822       25.88439871        0.71977067
    10947.11439       27.38135392        0.74172299
    10958.06151       26.89221104        0.73665239
    10969.01957       26.97584785        0.73929630
    10979.98859       25.68784972        0.72287910
    10990.96858       25.93109545        0.72764679
    11001.95955       27.40487322        0.74975118
    11012.96151       26.38464750        0.73710756
    11023.97447       26.77556316        0.74414964
    11034.99844       28.26250950        0.76585570
    11046.03344       27.51463269        0.75714616
    11057.07947       26.90766121        0.75037264
    11068.13655       27.20438622        0.75610492
    11079.20469       27.50312320        0.76191779
    11090.28389       27.77287180        0.76708779
    11101.37418       26.76748930        0.75473387
    11112.47555       26.47112737        0.75200245
    11123.58803       27.01185624        0.76109375
    11134.71162       27.35378825        0.76755762
    11145.84633       28.17283685        0.78059833
    11156.99217       27.70991964        0.77584925
    11168.14917       28.30032329        0.78557015
    11179.31732       28.29656638        0.78719943
    11190.49663       27.28764289        0.77451881
    11201.68713       29.57203527        0.80821486
    11212.88882       28.69755495        0.79767375
    11224.10171       28.00245220        0.78962122
    11235.32581       28.06555603        0.79216529
    11246.56113       28.39870936        0.79874240
    11257.80769       28.04078622        0.79515938
    11269.06550       27.94057251        0.79517710
    11280.33457       28.37656199        0.80333767
    11291.61490       27.85107610        0.79766597
    11302.90652       28.36964939        0.80679908
    11314.20942       28.09041092        0.80421125
    11325.52363       26.56066021        0.78373040
    11336.84916       27.82679244        0.80385572
    11348.18601       28.79398589        0.81924847
    11359.53419       27.72003236        0.80571869
    11370.89373       26.55128196        0.79036621
    11382.26462       28.29626917        0.81755507
    11393.64688       28.44764691        0.82135227
    11405.04053       28.37763314        0.82209018
    11416.44557       28.38878593        0.82395552
    11427.86202       28.84299930        0.83200119
    11439.28988       27.57980245        0.81537119
    11450.72917       26.98053584        0.80857921
    11462.17990       27.64735173        0.82011357
    11473.64208       27.54480453        0.82032650
    11485.11572       27.80126294        0.82575263
    11496.60084       28.17996556        0.83316656
    11508.09744       28.33204391        0.83713741
    11519.60553       28.13767012        0.83593552
    11531.12514       26.92087475        0.81950180
    11542.65626       28.13563163        0.83962477
    11554.19892       28.62673781        0.84871807
    11565.75312       28.83314345        0.85361106
    11577.31887       28.48616596        0.85039595
    11588.89619       29.71211352        0.86968394
    11600.48509       27.31953844        0.83619471
    11612.08557       28.31348268        0.85339098
    11623.69766       27.63614170        0.84484626
    11635.32136       27.34367153        0.84185168
    11646.95668       27.78645079        0.85051426
    11658.60363       27.96254036        0.85504689
    11670.26224       28.02296839        0.85811306
    11681.93250       29.40181178        0.88041467
    11693.61443       28.70369360        0.87210197
    11705.30805       28.74406108        0.87461197
    11717.01335       29.29913083        0.88470881
    11728.73037       27.35199451        0.85655834
    11740.45910       28.08397217        0.86971615
    11752.19956       29.05880363        0.88627522
    11763.95176       28.40963637        0.87796241
    11775.71571       29.90073312        0.90295912
    11787.49142       29.82649677        0.90394727
    11799.27892       28.14705314        0.87995476
    11811.07820       28.61453725        0.88875925
    11822.88927       28.81062373        0.89361589
    11834.71216       28.45026734        0.89015971
    11846.54687       28.96838311        0.90005404
    11858.39342       28.68529458        0.89800803
    11870.25182       28.99876362        0.90455595
    11882.12207       28.43720525        0.89773663
    11894.00419       29.49445991        0.91592296
    11905.89819       28.62409802        0.90450691
    11917.80409       28.45103746        0.90400198
    11929.72190       29.61084608        0.92388865
    11941.65162       28.26173447        0.90490145
    11953.59327       29.30909545        0.92317565
    11965.54686       28.33184606        0.90944743
    11977.51241       28.49097142        0.91446806
    11989.48992       28.93485454        0.92358650
    12001.47941       29.29067587        0.93135381
    12013.48089       30.59444006        0.95382635
    12025.49437       30.80510041        0.95919310
    12037.51987       29.91570861        0.94670585
    12049.55739       29.14735516        0.93706885
    12061.60694       28.51340469        0.92862918
    12073.66855       28.20507658        0.92580538
    12085.74222       28.50263911        0.93281193
    12097.82796       29.70339820        0.95433816
    12109.92579       31.62031774        0.98704725
    12122.03571       30.76263363        0.97545225
    12134.15775       29.31867893        0.95426841
    12146.29191       29.51101821        0.95956307
    12158.43820       29.74850491        0.96552771
    12170.59664       31.28551340        0.99221983
    12182.76723       30.29406054        0.97882963
    12194.95000       31.00748775        0.99226901
    12207.14495       29.56604014        0.97128999
    12219.35210       29.84999643        0.97783403
    12231.57145       29.18873423        0.96903036
    12243.80302       29.16178583        0.97105078
    12256.04682       29.67141776        0.98142078
    12268.30287       30.51653445        0.99763671
    12280.57117       29.24162221        0.97895108
    12292.85174       29.76288124        0.98952857
    12305.14460       30.43784697        1.00282354
    12317.44974       31.79384810        1.02746042
    12329.76719       30.37540278        1.00658865
    12342.09696       28.91012391        0.98396905
    12354.43905       30.84768300        1.01818393
    12366.79349       31.17311342        1.02594919
    12379.16029       29.78374584        1.00438736
    12391.53945       31.11127084        1.02899463
    12403.93099       30.32439676        1.01825279
    12416.33492       31.25243590        1.03579685
    12428.75125       30.42575934        1.02397770
    12441.18000       31.09444547        1.03727318
    12453.62118       30.14014586        1.02367781
    12466.07481       29.04234257        1.00668264
    12478.54088       29.49140547        1.01667877
    12491.01942       29.34311847        1.01641623
    12503.51044       31.48288209        1.05505591
    12516.01395       29.40653410        1.02162532
    12528.52996       30.17599054        1.03705423
    12541.05849       29.89051160        1.03444474
    12553.59955       30.95541155        1.05500820
    12566.15315       31.04428547        1.05816110
    12578.71931       30.70224278        1.05464515
    12591.29803       29.83678864        1.04222142
    12603.88932       30.72513215        1.06042919
    12616.49321       29.74392357        1.04517794
    12629.10971       31.36813863        1.07583050
    12641.73882       32.21783824        1.09191140
    12654.38055       30.12160862        1.05820987
    12667.03494       29.44783554        1.04854333
    12679.70197       30.21610130        1.06415059
    12692.38167       31.29370624        1.08594884
    12705.07405       31.12868922        1.08521971
    12717.77913       29.41732220        1.05688978
    12730.49691       30.09089980        1.07160596
    12743.22740       32.31939788        1.11255095
    12755.97063       33.61538567        1.13728518
    12768.72660       30.89713321        1.09272075
    12781.49533       31.99584531        1.11450905
    12794.27682       30.19032479        1.08569380
    12807.07110       30.00459201        1.08453178
    12819.87817       31.50324437        1.11319069
    12832.69805       31.32405333        1.11280227
    12845.53075       30.49706829        1.10034620
    12858.37628       31.51829900        1.12134838
    12871.23465       31.01684782        1.11447908
    12884.10589       31.41123713        1.12421016
    12896.99000       31.96166218        1.13661650
    12909.88699       31.87723240        1.13722283
    12922.79687       30.24422018        1.11042090
    12935.71967       30.19791645        1.11167178
    12948.65539       33.36040767        1.17154713
    12961.60404       30.80385336        1.12843967
    12974.56565       30.90757795        1.13290716
    12987.54021       32.91623802        1.17171299
    13000.52775       31.98694745        1.15730197
    13013.52828       31.80854063        1.15657704
    13026.54181       31.06158615        1.14625835
    13039.56835       30.78108053        1.14343990
    13052.60792       30.29957535        1.13641947
    13065.66053       31.22512268        1.15642287
    13078.72619       33.01184385        1.19078809
    13091.80492       33.99916691        1.21170251
    13104.89672       33.76001079        1.20938609
    13118.00162       33.15584555        1.20089291
    13131.11962       32.19425074        1.18590180
    13144.25074       31.10801366        1.16872935
    13157.39499       32.55425501        1.19819348
    13170.55238       30.21616447        1.15653558
    13183.72294       31.45692730        1.18303927
    13196.90666       34.25777089        1.23666617
    13210.10357       31.40184544        1.18693981
    13223.31367       32.35342516        1.20712351
    13236.53698       31.03055243        1.18556970
    13249.77352       32.94222572        1.22378115
    13263.02329       32.65099215        1.22091872
    13276.28632       33.24470976        1.23514547
    13289.56260       32.72770884        1.22801169
    13302.85217       32.78900156        1.23191525
    13316.15502       32.92275353        1.23632428
    13329.47117       32.37333740        1.22894277
    13342.80064       33.31865115        1.24973586
    13356.14344       35.50505885        1.29302227
    13369.49959       35.43022163        1.29471290
    13382.86909       31.83046435        1.22931994
    13396.25196       31.00989100        1.21584711
    13409.64821       29.59402980        1.19065760
    13423.05786       32.01846619        1.24200208
    13436.48091       34.06432040        1.28333361
    13449.91740       34.46496113        1.29361992
    13463.36731       33.16037991        1.27192212
    13476.83068       33.01211313        1.27177389
    13490.30751       31.42971911        1.24353690
    13503.79782       31.10411381        1.24028714
    13517.30162       32.86830817        1.27748322
    13530.81892       31.00111645        1.24367432
    13544.34974       33.83495322        1.30201243
    13557.89409       33.09716583        1.29084616
    13571.45198       32.62968307        1.28457000
    13585.02343       34.93151407        1.33174548
    13598.60846       35.82060839        1.35166931
    13612.20706       32.81305444        1.29715940
    13625.81927       32.87681814        1.30075640
    13639.44509       31.29690220        1.27217232
    13653.08454       32.64262110        1.30167862
    13666.73762       32.59302353        1.30420742
    13680.40436       32.77780508        1.31055228
    13694.08476       32.05778730        1.29940570
    13707.77885       33.50056951        1.33131470
    13721.48663       31.61790836        1.29638341
    13735.20811       31.85504223        1.30385664
    13748.94332       32.21737846        1.31505450
    13762.69226       33.33828775        1.34001193
    13776.45496       33.86661445        1.35331382
    13790.23141       32.76510929        1.33442277
    13804.02164       34.14565175        1.36527662
    13817.82566       33.89808650        1.36338666
    13831.64349       35.02137386        1.38912057
    13845.47513       32.37539099        1.33814089
    13859.32061       34.42098153        1.38282576
    13873.17993       33.64826366        1.37072797
    13887.05311       34.06965782        1.38367442
    13900.94016       33.79287521        1.38005730
    13914.84110       33.57822674        1.37946243
    13928.75594       35.15303531        1.41418965
    13942.68470       32.61603468        1.36605855
    13956.62738       33.20818648        1.38257195
    13970.58401       34.26408887        1.40688250
    13984.55460       33.74783433        1.39959655
    13998.53915       36.01527131        1.44938966
    14012.53769       36.47562861        1.46062135
    14026.55023       34.30180196        1.42086141
    14040.57678       35.46220656        1.44808963
    14054.61735       35.24323259        1.44588903
    14068.67197       32.86487113        1.39991133
    14082.74064       33.17010715        1.40947941
    14096.82338       34.09259694        1.43270453
    14110.92021       35.03832460        1.45589807
    14125.03113       36.08741333        1.48118924
    14139.15616       35.88248289        1.48008083
    14153.29532       34.78079301        1.46104351
    14167.44861       33.77824737        1.44299920
    14181.61606       35.21466154        1.47653769
    14195.79768       36.04264087        1.49815629
    14209.99347       35.44680613        1.48891517
    14224.20347       33.79025015        1.45636693
    14238.42767       34.14992507        1.46836335
    14252.66610       35.86871498        1.50852666
    14266.91876       35.19535329        1.49683914
    14281.18568       33.57586578        1.46602439
    14295.46687       32.50985242        1.44654898
    14309.76233       36.52611584        1.53565702
    14324.07210       34.00868115        1.48521251
    14338.39617       34.60209991        1.50158176
    14352.73457       35.53107564        1.52473928
    14367.08730       36.30410916        1.54402501
    14381.45439       35.90900883        1.53904547
    14395.83584       35.43139268        1.53207120
    14410.23168       37.78271372        1.58436594
    14424.64191       33.74025785        1.50169015
    14439.06655       35.67723624        1.54767215
    14453.50562       37.99294978        1.59875329
    14467.95912       36.64372549        1.57317763
    14482.42708       37.83513152        1.60263287
    14496.90951       34.85939259        1.54343731
    14511.40642       35.07037950        1.55119996
    14525.91783       37.83911220        1.61252036
    14540.44374       33.73784986        1.52584628
    14554.98419       35.10961490        1.56142178
    14569.53917       34.97904169        1.56220948
    14584.10871       35.09990893        1.56765421
    14598.69282       37.71021018        1.62850964
    14613.29151       36.02640254        1.59522892
    14627.90480       35.56764400        1.58887185
    14642.53271       34.01114117        1.55693720
    14657.17524       34.42181937        1.57030764
    14671.83242       34.78317047        1.58345284
    14686.50425       35.07155599        1.59173863
    14701.19075       36.43615933        1.62692400
    14715.89194       35.48733266        1.60907702
    14730.60784       36.72177807        1.64070047
    14745.33844       36.87539578        1.64792137
    14760.08378       34.50065257        1.59724156
    14774.84387       34.86272086        1.61134418
    14789.61871       35.69166659        1.63444094
    14804.40833       36.27502617        1.65144143
    14819.21274       37.50231025        1.68306053
    14834.03195       37.36369766        1.68336818
    14848.86598       38.37822793        1.71184903
    14863.71485       37.81788192        1.70326642
    14878.57856       35.66534472        1.65527479
    14893.45714       37.88295271        1.71202955
    14908.35060       38.30755756        1.72598877
    14923.25895       36.48536221        1.68876771
    14938.18221       36.36051572        1.69052419
    14953.12039       35.71994804        1.67874886
    14968.07351       38.13336302        1.73954753
    14983.04158       37.15523916        1.72079121
    14998.02462       36.75666505        1.71520399
    15013.02265       35.30558216        1.68368005
    15028.03567       36.24026155        1.70877646
    15043.06371       35.72314309        1.70118392
    15058.10677       35.93949115        1.71123859
    15073.16488       34.93400879        1.69079259
    15088.23804       36.94628946        1.74214248
    15103.32628       37.62318188        1.76079621
    15118.42961       36.40211653        1.73573019
    15133.54804       36.98294464        1.75260422
    15148.68159       36.20772751        1.73939841
    15163.83027       36.14003222        1.74046994
    15178.99410       35.33926105        1.72446789
    15194.17309       37.21238765        1.77357986
    15209.36726       37.30807671        1.77843012
    15224.57663       36.69869463        1.76838469
    15239.80121       34.86612690        1.72727934
    15255.04101       38.63502045        1.82137908
    15270.29605       39.41823231        1.84417485
    15285.56635       36.75039863        1.78458650
    15300.85191       38.17152001        1.82224763
    15316.15276       35.10515989        1.75220214
    15331.46892       37.63750123        1.81891101
    15346.80039       35.94940773        1.78070274
    15362.14719       36.95801606        1.81039318
    15377.50933       36.80001317        1.80954745
    15392.88684       41.86341658        1.93429429
    15408.27973       36.87287043        1.82165524
    15423.68801       36.06163794        1.80514971
    15439.11170       36.21189363        1.81142999
    15454.55081       39.02834396        1.88613134
    15470.00536       37.35159275        1.84985354
    15485.47537       35.36055536        1.80438782
    15500.96084       36.92462929        1.84902976
    15516.46180       36.70327475        1.84698231
    15531.97826       39.37768342        1.91519542
    15547.51024       41.55642493        1.97408539
    15563.05775       37.94386794        1.89141880
    15578.62081       38.26833885        1.90256979
    15594.19943       40.11726847        1.95396401
    15609.79363       37.96511073        1.90624048
    15625.40342       38.72650804        1.93197377
    15641.02883       36.40786485        1.87648338
    15656.66986       36.71077196        1.89070550
    15672.32653       38.42760460        1.93764719
    15687.99885       37.54710748        1.91889604
    15703.68685       41.75854271        2.02669414
    15719.39054       38.89387534        1.96098048
    15735.10993       37.07031541        1.91840496
    15750.84504       40.36393183        2.00679535
    15766.59588       38.01875744        1.95143964
    15782.36248       35.15684618        1.88295754
    15798.14484       35.56767040        1.90085254
    15813.94299       37.63749184        1.95913987
    15829.75693       36.43798114        1.93255354
    15845.58669       39.27899453        2.01047119
    15861.43227       38.03230018        1.98412863
    15877.29371       37.16544624        1.96701705
    15893.17100       37.36115574        1.97535718
    15909.06417       36.97199951        1.96986394
    15924.97323       40.59409830        2.07137352
    15940.89821       38.44864144        2.02157483
    15956.83911       40.77043273        2.08855040
    15972.79595       34.88686084        1.93757512
    15988.76874       34.35344434        1.92939809
    16004.75751       35.80053671        1.97250178
    16020.76227       37.07976078        2.01371626
    16036.78303       39.00163837        2.06825471
    16052.81981       38.79881886        2.06814961
    16068.87263       40.11455239        2.10886351
    16084.94150       36.67741640        2.02202263
    16101.02645       36.46692199        2.02279856
    16117.12747       42.24294260        2.18074259
    16133.24460       40.41482247        2.13704526
    16149.37785       41.40327378        2.16736150
    16165.52722       37.68764098        2.07419561
    16181.69275       36.01187330        2.03545550
    16197.87444       38.30613088        2.10384952
    16214.07232       40.21334425        2.16196092
    16230.28639       37.22067417        2.08487813
    16246.51668       39.65224595        2.15691992
    16262.76319       39.50761758        2.15951869
    16279.02596       36.28235853        2.07564259
    16295.30498       37.36126023        2.11379730
    16311.60029       35.95173759        2.08108506
    16327.91189       39.76787451        2.19120029
    16344.23980       40.56577565        2.22144395
    16360.58404       41.94460481        2.26518217
    16376.94462       41.36442413        2.25501684
    16393.32157       38.96379999        2.19394177
    16409.71489       38.78831586        2.19877664
    16426.12460       39.87227137        2.23486397
    16442.55073       37.40243751        2.17216605
    16458.99328       36.08162277        2.14369850
    16475.45227       40.48130228        2.27561998
    16491.92772       41.14362504        2.29934101
    16508.41965       43.85179242        2.38086786
    16524.92807       41.85257243        2.33219719
    16541.45300       39.85387485        2.28565942
    16557.99445       42.23935025        2.36013883
    16574.55245       41.53174703        2.35088774
    16591.12700       41.36165812        2.35153439
    16607.71813       38.44931251        2.27223451
    16624.32585       38.28542610        2.27362937
    16640.95017       41.94537131        2.38572430
    16657.59112       43.31185277        2.43173714
    16674.24871       41.17373116        2.37902816
    16690.92296       42.06067495        2.41348189
    16707.61388       40.89833024        2.38709676
    16724.32150       41.69009134        2.41797147
    16741.04582       40.47898802        2.38897614
    16757.78687       41.52363706        2.42625392
    16774.54465       38.55489414        2.34168703
    16791.31920       39.31405016        2.37567841
    16808.11052       37.13055593        2.31606344
    16824.91863       39.34700593        2.39268849
    16841.74355       39.83248053        2.41108759
    16858.58529       39.25209491        2.39617354
    16875.44387       38.44072075        2.37915565
    16892.31932       37.94053366        2.37435283
    16909.21164       42.66847487        2.52790970
    16926.12085       42.96183826        2.54492231
    16943.04697       42.93748291        2.55249816
    16959.99002       41.10977296        2.50794521
    16976.95001       42.57399052        2.55649578
    16993.92696       40.19285352        2.49188498
    17010.92088       40.94026425        2.52561260
    17027.93180       40.96361065        2.53888172
    17044.95974       41.84846976        2.57346124
    17062.00470       42.40186796        2.59305210
    17079.06670       42.08168028        2.59150561
    17096.14577       39.79482310        2.53011649
    17113.24191       39.39947874        2.52172751
    17130.35516       36.95700800        2.44876455
    17147.48551       42.60777666        2.63380278
    17164.63300       42.63618282        2.64192465
    17181.79763       38.36265422        2.51630477
    17198.97943       39.54686980        2.56281050
    17216.17841       40.05306518        2.58640261
    17233.39458       40.53188311        2.60500940
    17250.62798       41.62782813        2.64849969
    17267.87861       39.56520283        2.59220592
    17285.14649       43.34770669        2.72014158
    17302.43163       40.27602772        2.62311430
    17319.73406       42.18373593        2.69676848
    17337.05380       40.34273916        2.64165985
    17354.39085       40.39954902        2.64788275
    17371.74524       40.38229963        2.65891936
    17389.11699       38.55672250        2.60803119
    17406.50610       42.57148075        2.74879147
    17423.91261       41.35972919        2.71587586
    17441.33652       43.03520625        2.77742655
    17458.77786       44.11041239        2.81631817
    17476.23664       40.55928930        2.71274200
    17493.71287       44.30102912        2.84630328
    17511.20659       44.96841000        2.87603724
    17528.71779       45.91139112        2.92016152
    17546.24651       42.82245723        2.82393357
    17563.79276       41.56602577        2.78664070
    17581.35655       43.39698174        2.85768255
    17598.93791       41.51978876        2.80714812
    17616.53685       38.22371744        2.71130400
    17634.15338       42.47808874        2.86100743
    17651.78754       42.40781925        2.86349874
    17669.43932       39.46379327        2.77531345
    17687.10876       44.29256661        2.94265947
    17704.79587       42.27062749        2.88259847
    17722.50067       39.04034246        2.77880961
    17740.22317       39.94177853        2.81802188
    17757.96339       38.51673267        2.78036365
    17775.72135       43.98736454        2.97877339
    17793.49708       44.06916837        2.99509133
    17811.29057       41.72703234        2.91978965
    17829.10186       38.49707527        2.81234137
    17846.93096       43.18545940        2.98630749
    17864.77790       42.41383722        2.96466564
    17882.64267       43.20752516        3.01071930
    17900.52532       43.91703920        3.04558161
    17918.42584       44.40373331        3.07433842
    17936.34427       40.42931469        2.94280468
    17954.28061       40.64858508        2.95952465
    17972.23489       40.35379303        2.95918062
    17990.20713       42.88583877        3.05426583
    18008.19733       41.49293645        3.01804206
    18026.20553       46.23871949        3.20144625
    18044.23174       40.96874621        3.02967598
    18062.27597       45.22120473        3.19235352
    18080.33825       47.79279044        3.29492319
    18098.41858       38.43585742        2.96489155
    18116.51700       37.11081984        2.93151842
    18134.63352       41.02863894        3.08572074
    18152.76815       43.57144757        3.19582458
    18170.92092       44.73272162        3.24706650
    18189.09184       45.57888311        3.28712605
    18207.28093       43.60146496        3.22847170
    18225.48821       40.67226452        3.13719977
    18243.71370       42.83279302        3.22175492
    18261.95742       42.13769340        3.20440297
    18280.21937       39.40077078        3.11006547
    18298.49959       41.14435139        3.19217092
    18316.79809       43.55477515        3.29031334
    18335.11489       40.32241319        3.17740780
    18353.45001       38.86935000        3.12959862
    18371.80346       44.84059343        3.37248393
    18390.17526       42.94849449        3.30266725
    18408.56543       43.55296493        3.33343237
    18426.97400       46.78822518        3.47167956
    18445.40097       43.44268354        3.35566400
    18463.84637       44.75096432        3.41405207
    18482.31022       42.71432154        3.34482056
    18500.79253       42.07242082        3.33044001
    18519.29332       45.07606426        3.45926410
    18537.81262       48.39897001        3.60054015
    18556.35043       42.87870210        3.39280060
    18574.90678       46.91287433        3.56271695
    18593.48169       49.64310652        3.68087748
    18612.07517       47.86350083        3.62136792
    18630.68724       44.30415175        3.49039378
    18649.31793       38.93740375        3.28077044
    18667.96725       42.91490455        3.45863433
    18686.63522       43.34255301        3.48895307
    18705.32185       48.27722506        3.69378474
    18724.02717       45.66936134        3.60503622
    18742.75120       41.64355184        3.45217349
    18761.49395       39.91211282        3.40000028
    18780.25545       41.86783365        3.48546863
    18799.03570       42.24988724        3.51312900
    18817.83474       40.70724819        3.46414109
    18836.65257       45.31995820        3.66815723
    18855.48922       47.61615042        3.77632015
    18874.34471       46.43477540        3.73323394
    18893.21906       49.42273609        3.85854363
    18912.11228       41.12177701        3.53960726
    18931.02439       41.53091967        3.56991065
    18949.95541       43.44738170        3.66060519
    18968.90537       49.31547678        3.90679878
    18987.87427       44.82129092        3.73798985
    19006.86215       41.58681710        3.60422798
    19025.86901       46.68503509        3.83304454
    19044.89488       46.05329906        3.82749739
    19063.93977       45.52683492        3.81511695
    19083.00371       49.36109594        3.98075017
    19102.08672       45.33909575        3.83066402
    19121.18881       44.15069807        3.79165086
    19140.30999       39.85934859        3.60649836
    19159.45030       43.78240834        3.79627530
    19178.60975       44.80207076        3.85280260
    19197.78836       43.62549987        3.81596869
    19216.98615       41.38676756        3.72119144
    19236.20314       52.08575845        4.20074527
    19255.43934       48.34540454        4.06587699
    19274.69478       45.86639375        3.96429088
    19293.96948       51.17573682        4.21567244
    19313.26345       41.94672263        3.84612637
    19332.57671       43.04761143        3.91196886
    19351.90929       43.73244988        3.95934399
    19371.26119       44.34497295        3.98152857
    19390.63246       49.79940084        4.23641659
    19410.02309       42.68944986        3.95113157
    19429.43311       40.12070240        3.84778092
    19448.86254       38.70698616        3.79034427
    19468.31141       42.91482363        4.00976740
    19487.77972       42.74547987        4.01639081
    19507.26750       42.83368325        4.03695364
    19526.77477       45.93067573        4.20351021
    19546.30154       49.41007675        4.37117921
    19565.84784       47.92600308        4.32393971
    19585.41369       54.08901566        4.60578510
    19604.99910       46.27056034        4.28660565
    19624.60410       45.29347395        4.26591174
    19644.22871       40.05813318        4.02497706
    19663.87294       42.09738420        4.14272380
    19683.53681       49.99564922        4.51670535
    19703.22035       41.26670100        4.12162528
    19722.92357       42.11380334        4.18625096
    19742.64649       50.23610762        4.58152162
    19762.38914       45.27391097        4.37980317
    19782.15152       47.92346951        4.51843843
    19801.93368       45.59981952        4.41548892
    19821.73561       53.05812206        4.77036255
    19841.55735       50.32049701        4.66301965
    19861.39890       47.56899329        4.55953669
    19881.26030       48.11575503        4.60541081
    19901.14156       51.65342213        4.79753206
    19921.04270       48.14659500        4.66016975
    19940.96375       42.94083824        4.41252518
    19960.90471       40.02513824        4.26881783
    19980.86561       43.88206792        4.49360758
    20000.84648       52.55652654        4.93135137
    20020.84733       51.54210691        4.89898289
    20040.86817       48.94268208        4.80484564
    20060.90904       51.60083003        4.94737703
    20080.96995       46.32598887        4.69240724
    20101.05092       46.60411904        4.72042527
    20121.15197       52.77037413        5.04528884
    20141.27312       57.33105388        5.28147905
    20161.41440       48.41636566        4.87899847
    20181.57581       52.05912292        5.10256595
    20201.75739       46.05913457        4.79225838
    20221.95914       50.79006346        5.04725166
    20242.18110       44.75140384        4.75163877
    20262.42329       41.97177016        4.61258547
    20282.68571       45.09375402        4.81034988
    20302.96839       44.52844971        4.81617240
    20323.27136       50.80305980        5.14772411
    20343.59463       42.20491972        4.74112325
    20363.93823       50.81819890        5.19622626
    20384.30217       50.01138612        5.17142140
    20404.68647       55.70097973        5.48178131
    20425.09116       57.14288571        5.56802506
    20445.51625       54.41137142        5.45002422
    20465.96176       52.79010675        5.39698751
    20486.42772       60.31991429        5.79862665
    20506.91415       53.61887185        5.49630921
    20527.42107       43.70659656        5.00571997
    20547.94849       48.05239167        5.26160261
    20568.49644       48.42468375        5.30911441
    20589.06493       47.74292685        5.26799096
    20609.65400       51.68653421        5.51334330
    20630.26365       54.12390101        5.66283683
    20650.89392       43.87822432        5.12738255
    20671.54481       46.82305308        5.31162615
    20692.21635       48.42106876        5.43789541
    20712.90857       48.31266071        5.44388415
    20733.62148       49.91130742        5.54540696
    20754.35510       48.89950602        5.50881040
    20775.10946       53.68883098        5.77984779
    20795.88456       46.75720686        5.45114338
    20816.68045       48.52741441        5.58938550
    20837.49713       49.14843718        5.65499973
    20858.33463       48.00329148        5.59383206
    20879.19296       50.17564898        5.75075066
    20900.07215       48.63698099        5.67264920
    20920.97223       50.29722268        5.78817710
    20941.89320       44.51430483        5.48503482
    20962.83509       51.17864905        5.89222986
    20983.79793       57.98735604        6.27941356
    21004.78173       52.57439974        6.00710086
    21025.78651       45.16591378        5.60702267
    21046.81229       47.13623879        5.71238943
    21067.85911       54.38185511        6.14098920
    21088.92696       66.10261523        6.79877723
    21110.01589       58.72034382        6.43085360
    21131.12591       54.44443977        6.22121457
    21152.25703       45.78157353        5.72925901
    21173.40929       49.51849026        5.97578012
    21194.58270       54.94493084        6.28909384
    21215.77728       52.79319425        6.20836787
    21236.99306       45.40974798        5.79581892
    21258.23005       51.56268784        6.17236138
    21279.48828       46.37425918        5.87872687
    21300.76777       57.64362211        6.57182073
    21322.06854       52.01834406        6.27034007
    21343.39061       54.06697515        6.41236005
    21364.73400       45.17811484        5.91407110
    21386.09873       48.46969012        6.16129489
    21407.48483       44.46355815        5.93731341
    21428.89232       58.59089419        6.84627026
    21450.32121       58.43493206        6.81019658
    21471.77153       47.76561286        6.19372737
    21493.24330       59.83650314        6.96169301
    21514.73654       59.34772880        6.99152119
    21536.25128       53.71804037        6.67804511
    21557.78753       56.33275593        6.92226174
    21579.34532       61.81018784        7.25895421
    21600.92466       50.77182218        6.59111880
    21622.52559       49.30114766        6.52411311
    21644.14811       53.59061150        6.86385897
    21665.79226       54.27162508        6.96271644
    21687.45806       45.22191467        6.42771459
    21709.14551       60.70810468        7.48303876
    21730.85466       48.96100504        6.73298647
    21752.58551       49.15076437        6.75655599
    21774.33810       47.69493762        6.73301873
    21796.11244       40.24840251        6.25449955
    21817.90855       39.90900190        6.24470787
    21839.72646       55.59528693        7.35432019
    21861.56618       45.33208061        6.70467342
    21883.42775       50.21533179        7.11048482
    21905.31118       51.87128153        7.26855994
    21927.21649       55.70974212        7.52146054
    21949.14371       58.28022151        7.72992139
    21971.09285       46.73419893        6.98203402
    21993.06394       53.89934392        7.53972205
    22015.05701       61.76803974        8.11251872
    22037.07206       47.01444555        7.12141898
    22059.10914       52.57392504        7.56318050
    22081.16824       53.84904999        7.69116936
    22103.24941       55.37000422        7.83633128
    22125.35266       44.43080985        7.15589182
    22147.47802       55.44453731        7.99013096
    22169.62549       48.16262673        7.48070978
    22191.79512       43.76029842        7.18841669
    22213.98691       59.07476809        8.34489618
    22236.20090       55.46173240        8.21363658
    22258.43710       59.65474037        8.49961192
    22280.69554       58.94650792        8.49863277
    22302.97623       40.60022800        7.20125616
    22325.27921       57.23545154        8.48007744
    22347.60449       60.92444206        8.75208588
    22369.95209       61.46760081        8.83900539
    22392.32205       59.09675995        8.77709348
    22414.71437       42.40245214        7.51197421
    22437.12908       42.63414303        7.51987121
    22459.56621       48.78229826        8.05852945
    22482.02578       55.61588724        8.63934741
    22504.50780       56.94088092        8.76091870
    22527.01231       63.96079483        9.34263176
    22549.53932       50.19103533        8.32806180
    22572.08886       58.40531025        8.95234697
    22594.66095       65.52787533        9.49981708
    22617.25561       47.38796630        8.15057283
    22639.87287       54.42175984        8.80080466
    22662.51274       51.68296326        8.58796431
    22685.17525       54.19270380        8.85087809
    22707.86043       49.94728492        8.51861632
    22730.56829       55.58582674        9.05451221
    22753.29886       53.10805710        8.86782786
    22776.05216       49.83873089        8.64598825
    22798.82821       62.60571355        9.76201383
    22821.62704       64.35808751        9.92076197
    22844.44866       69.25965974       10.38105969
    22867.29311       53.43822415        9.20925104
    22890.16041       50.19894146        8.95856586
    22913.05057       58.01369063        9.66243737
    22935.96362       47.33498637        8.78591850
    22958.89958       50.08104486        9.12289235
    22981.85848       65.56286858       10.51870089
    23004.84034       76.63199566       11.39695030
    23027.84518       50.53261402        9.39531318
    23050.87302       42.92229973        8.72381544
    23073.92390       57.99332915       10.16985664
    23096.99782       48.22816522        9.37969575
    23120.09482       62.47334268       10.81495094
    23143.21491       60.55650993       10.70202411
    23166.35813       56.21316435       10.34903405
    23189.52449       44.69226494        9.40625297
    23212.71401       46.64551865        9.65247801
    23235.92673       43.57750739        9.35649157
    23259.16265       51.29104750       10.15782293
    23282.42181       52.69623946       10.37918937
    23305.70424       57.01739685       10.92650821
    23329.00994       61.20664589       11.20638981
    23352.33895       66.75374720       11.81415872
    23375.69129       57.48786130       11.09313012
    23399.06698       48.27793376       10.31000967
    23422.46605       46.35865314       10.12868113
    23445.88851       52.41730177       10.80652950
    23469.33440       42.80504243        9.81434843
    23492.80374       42.59108234        9.89443282
    23516.29654       45.34685720       10.16183956
    23539.81284       57.64139637       11.46320675
    23563.35265       51.23693417       10.96444507
    23586.91600       56.65516497       11.52606827
    23610.50292       45.62718135       10.39229429
    23634.11342       40.62322218        9.88994148
    23657.74754       37.10788536        9.59152108
    23681.40528       34.99465512        9.37251215
    23705.08669       42.85450358       10.40734798
    23728.79177       51.61293606       11.44203929
    23752.52057       46.81051904       11.01820118
    23776.27309       69.96978591       13.47352284
    23800.04936       54.20944470       11.96749978
    23823.84941       52.99510210       11.98186685
    23847.67326       50.39860934       11.75033987
    23871.52093       44.88784916       11.20253582
    23895.39245       29.50942575        9.25363086
    23919.28785       56.16965517       12.65633482
    23943.20713       36.92582108       10.55352066
    23967.15034       44.80502969       11.49266324
    23991.11749       59.91030000       13.33390790
    24015.10861       59.30849465       13.34376657
    24039.12372       42.63616165       11.52182010
    24063.16284       38.62195502       11.14609531
    24087.22600       46.59413773       12.15889206
    24111.31323       57.40603393       13.61988470
    24135.42454       53.21406489       13.16746849
    24159.55997       61.35745011       14.31875465
    24183.71953       50.66678272       13.09783763
    24207.90325       59.33357356       14.29098010
    24232.11115       43.72271490       12.48934240
    24256.34326       36.56468932       11.62814014
    24280.59960       44.24516523       13.03165006
    24304.88020       56.51733375       14.93024828
    24329.18508       60.12505416       15.57661420
    24353.51427       35.60321897       12.22655510
    24377.86778       46.91762139       14.07705630
    24402.24565       73.94084741       17.76939780
    24426.64790       45.44776531       14.24988805
    24451.07455       26.08725925       11.39946375
    24475.52562       46.47946670       15.14251180
    24500.00115       31.45503876       12.72792946
    24524.50115       43.88868187       15.14241930
    24549.02565       64.01169438       18.19808515
    24573.57467       63.76321489       18.53130277
    24598.14825       73.96769680       20.44236719
    24622.74640       73.33374814       20.64925966
    24647.36914       63.68006715       19.59844261
    24672.01651       41.93796335       16.68403875
    24696.68853       56.60459184       19.24574283
    24721.38522       59.56521796       19.81388189
    24746.10660       51.70756199       18.94470893
    24770.85271       56.72206600       20.35585314
    24795.62356       90.00551184       26.10181497
    24820.41918       87.95917067       26.10993809
    24845.23960      113.80435843       30.18456999
    24870.08484       81.84922588       25.60390898
    24891.05986       27.08631482       15.07631169
# Total flight path 15.2086m, tth 51.9938deg, DIFC 3370.18
# Data for spectrum :0
BANK 3 2899 2899 RALF    35214       35    35214 0.00100 FXYE
     1100.98222        5.89538139        0.07415416
     1102.08320        5.89422610        0.07414317
     1103.18528        5.90415435        0.07420660
     1104.28847        5.84699115        0.07384903
     1105.39276        5.93377468        0.07440047
     1106.49815        5.93825655        0.07442638
     1107.60465        5.93358937        0.07439695
     1108.71225        5.83133715        0.07376138
     1109.82096        5.88796775        0.07410949
     1110.93078        5.89899484        0.07418252
     1112.04172        5.88521448        0.07410269
     1113.15376        5.86206521        0.07395394
     1114.26691        5.90644138        0.07424031
     1115.38118        5.82024353        0.07369642
     1116.49656        5.90864452        0.07425192
     1117.61306        5.93280096        0.07440362
     1118.73067        5.85870405        0.07394688
     1119.84940        5.93364321        0.07442642
     1120.96925        5.97317458        0.07467198
     1122.09022        5.96454658        0.07462112
     1123.21231        6.03211959        0.07504476
     1124.33552        6.07019373        0.07528635
     1125.45986        6.11250944        0.07554885
     1126.58532        6.06773434        0.07527083
     1127.71190        5.99819801        0.07484006
     1128.83961        6.14874858        0.07578348
     1129.96845        6.06213448        0.07525810
     1131.09842        6.23159743        0.07629922
     1132.22952        6.25033612        0.07641333
     1133.36175        6.22885918        0.07628304
     1134.49511        6.21652646        0.07620763
     1135.62961        6.28488374        0.07663144
     1136.76524        6.43479188        0.07754025
     1137.90200        6.33712990        0.07696017
     1139.03990        6.34342512        0.07699829
     1140.17894        6.30362330        0.07676155
     1141.31912        6.20175378        0.07613638
     1142.46044        6.30322998        0.07676152
     1143.60290        6.36517082        0.07714468
     1144.74650        6.35421937        0.07708378
     1145.89125        6.20426300        0.07617880
     1147.03714        6.37886364        0.07724516
     1148.18418        6.28969195        0.07670547
     1149.33236        6.27197135        0.07659863
     1150.48170        6.25860131        0.07652139
     1151.63218        6.15927140        0.07591092
     1152.78381        6.24768886        0.07646091
     1153.93659        6.17832906        0.07603972
     1155.09053        6.24573236        0.07645475
     1156.24562        6.22064620        0.07631071
     1157.40187        6.24777929        0.07647718
     1158.55927        6.29530683        0.07678108
     1159.71783        6.23559840        0.07641612
     1160.87755        6.15733304        0.07593900
     1162.03842        6.21550174        0.07629572
     1163.20046        6.13966752        0.07583021
     1164.36366        6.29958209        0.07682481
     1165.52803        6.21587415        0.07631183
     1166.69355        6.15576634        0.07595417
     1167.86025        6.18143475        0.07611733
     1169.02811        6.28883916        0.07677677
     1170.19714        6.28852368        0.07677922
     1171.36733        6.22847083        0.07641566
     1172.53870        6.23333703        0.07644844
     1173.71124        6.25702300        0.07660339
     1174.88495        6.31378627        0.07695094
     1176.05983        6.14243739        0.07590811
     1177.23589        6.12276009        0.07578601
     1178.41313        6.24248501        0.07652921
     1179.59154        6.26402830        0.07666890
     1180.77113        6.17216972        0.07611015
     1181.95191        6.19658027        0.07626945
     1183.13386        6.13289963        0.07588093
     1184.31699        6.20065850        0.07630026
     1185.50131        6.13881494        0.07592836
     1186.68681        6.29147956        0.07687122
     1187.87350        6.18826243        0.07624270
     1189.06137        6.26612759        0.07672531
     1190.25043        6.26897652        0.07674881
     1191.44068        6.23327986        0.07653626
     1192.63212        6.24549340        0.07661149
     1193.82475        6.09146871        0.07566895
     1195.01858        6.21907586        0.07646297
     1196.21360        6.31654983        0.07706756
     1197.40981        6.22639181        0.07652363
     1198.60722        6.08272420        0.07564321
     1199.80583        6.22893424        0.07655811
     1201.00563        6.18464998        0.07629050
     1202.20664        6.27670162        0.07685651
     1203.40885        6.31344639        0.07708675
     1204.61226        6.33149303        0.07720828
     1205.81687        6.35888130        0.07737408
     1207.02269        6.21896764        0.07653167
     1208.22971        6.23172881        0.07661633
     1209.43794        6.42801711        0.07781797
     1210.64738        6.27424037        0.07688646
     1211.85802        6.34839823        0.07734827
     1213.06988        6.30679254        0.07710036
     1214.28295        6.25088207        0.07676579
     1215.49723        6.28769113        0.07699949
     1216.71273        6.29934091        0.07707816
     1217.92944        6.34610770        0.07736807
     1219.14737        6.38133812        0.07758917
     1220.36652        6.37028894        0.07753209
     1221.58689        6.36235577        0.07748969
     1222.80847        6.34063686        0.07735877
     1224.03128        6.28863404        0.07705662
     1225.25531        6.20610830        0.07655115
     1226.48057        6.42093874        0.07786529
     1227.70705        6.32215647        0.07727885
     1228.93476        6.28228560        0.07705158
     1230.16369        6.31599330        0.07725484
     1231.39385        6.28495460        0.07707023
     1232.62525        6.31242116        0.07724700
     1233.85787        6.35169782        0.07749387
     1235.09173        6.31985436        0.07731244
     1236.32682        6.34706283        0.07748615
     1237.56315        6.41370083        0.07789607
     1238.80071        6.39187883        0.07777203
     1240.03951        6.46581403        0.07822484
     1241.27955        6.49704794        0.07841975
     1242.52083        6.37691331        0.07770071
     1243.76335        6.56563093        0.07885510
     1245.00712        6.46772649        0.07827109
     1246.25212        6.46917890        0.07828828
     1247.49838        6.51352963        0.07856860
     1248.74588        6.57295716        0.07893245
     1249.99462        6.68046781        0.07957744
     1251.24462        6.59584263        0.07908071
     1252.49586        6.66521745        0.07950042
     1253.74836        6.60798484        0.07917007
     1255.00210        6.57111204        0.07895558
     1256.25711        6.67045976        0.07955952
     1257.51336        6.64434006        0.07941086
     1258.77088        6.62493019        0.07929729
     1260.02965        6.71790776        0.07986996
     1261.28968        6.73792873        0.07999550
     1262.55097        6.85689645        0.08070009
     1263.81352        6.76021207        0.08014023
     1265.07733        6.73493558        0.08000076
     1266.34241        6.86510836        0.08078049
     1267.60875        6.83441158        0.08061122
     1268.87636        6.82493645        0.08056458
     1270.14524        6.73087707        0.08001615
     1271.41538        6.68328221        0.07974290
     1272.68680        6.77753924        0.08030671
     1273.95948        6.86560992        0.08083157
     1275.23344        6.76861093        0.08026972
     1276.50868        6.85633650        0.08079539
     1277.78519        6.82710386        0.08063055
     1279.06297        6.91123010        0.08114120
     1280.34203        6.92861390        0.08125287
     1281.62238        6.81408879        0.08058428
     1282.90400        6.97276000        0.08152309
     1284.18690        7.11180372        0.08234596
     1285.47109        7.03513262        0.08190301
     1286.75656        7.01994961        0.08182479
     1288.04332        7.10714983        0.08234175
     1289.33136        7.13965773        0.08254376
     1290.62069        7.27382807        0.08332287
     1291.91131        7.12894170        0.08250052
     1293.20322        7.11959960        0.08245139
     1294.49643        7.10527963        0.08238068
     1295.79092        7.24074898        0.08317713
     1297.08671        7.06899861        0.08218690
     1298.38380        7.13875935        0.08259733
     1299.68218        7.11462247        0.08246981
     1300.98187        7.21569916        0.08305695
     1302.28285        7.12305211        0.08254043
     1303.58513        7.00071575        0.08183988
     1304.88872        7.09917648        0.08242026
     1306.19361        7.16615543        0.08281574
     1307.49980        6.96017027        0.08162825
     1308.80730        6.97341520        0.08171659
     1310.11611        7.02939395        0.08204938
     1311.42622        7.01304589        0.08195967
     1312.73765        6.91605852        0.08140918
     1314.05039        7.00081670        0.08191329
     1315.36444        7.04831534        0.08220023
     1316.67980        6.99165304        0.08187896
     1317.99648        6.94379938        0.08160748
     1319.31448        6.92637907        0.08151166
     1320.63379        6.95190801        0.08167658
     1321.95443        6.73290582        0.08038581
     1323.27638        6.85504539        0.08112226
     1324.59966        6.84387053        0.08107165
     1325.92426        6.76774928        0.08062594
     1327.25018        6.55810637        0.07937787
     1328.57743        6.67360658        0.08008419
     1329.90601        6.72408768        0.08039538
     1331.23591        6.64003104        0.07990132
     1332.56715        6.72671958        0.08043063
     1333.89972        6.71339272        0.08035885
     1335.23362        6.57615687        0.07954459
     1336.56885        6.72628298        0.08044889
     1337.90542        6.72629662        0.08046451
     1339.24332        6.70895801        0.08037016
     1340.58257        6.74683706        0.08060079
     1341.92315        6.66988354        0.08015259
     1343.26507        6.76345306        0.08072640
     1344.60834        6.88197273        0.08144231
     1345.95295        6.85971324        0.08132197
     1347.29890        6.80374332        0.08099462
     1348.64620        6.85514440        0.08130967
     1349.99484        7.09201305        0.08271986
     1351.34484        7.15686300        0.08310456
     1352.69618        7.06594930        0.08257982
     1354.04888        7.18218455        0.08326947
     1355.40293        7.13047573        0.08298024
     1356.75833        7.02412130        0.08236832
     1358.11509        6.99931759        0.08223227
     1359.47321        7.11790796        0.08293849
     1360.83268        7.23394039        0.08361641
     1362.19351        7.22154086        0.08355892
     1363.55571        7.33883044        0.08424865
     1364.91926        7.33485679        0.08423693
     1366.28418        7.36750551        0.08443485
     1367.65046        7.40520078        0.08466396
     1369.01811        7.46407812        0.08501008
     1370.38713        7.46100743        0.08500462
     1371.75752        7.63284114        0.08598469
     1373.12928        7.61494420        0.08589408
     1374.50241        7.70216134        0.08639287
     1375.87691        7.70458814        0.08641749
     1377.25279        7.62748764        0.08599905
     1378.63004        7.54409295        0.08554577
     1380.00867        7.51236721        0.08537489
     1381.38868        7.53986696        0.08553728
     1382.77007        7.49187657        0.08527340
     1384.15284        7.44958273        0.08504953
     1385.53699        7.51276022        0.08542220
     1386.92253        7.39580030        0.08476267
     1388.30945        7.39954167        0.08479414
     1389.69776        7.29268600        0.08419262
     1391.08746        7.38880630        0.08476127
     1392.47854        7.39254463        0.08479256
     1393.87102        7.18925422        0.08363031
     1395.26489        7.28581320        0.08420081
     1396.66016        7.29390913        0.08425560
     1398.05682        7.37859617        0.08476151
     1399.45487        7.41015048        0.08495197
     1400.85433        7.33675159        0.08453869
     1402.25518        7.38465378        0.08482649
     1403.65744        7.42412501        0.08506739
     1405.06110        7.44484433        0.08520097
     1406.46616        7.50705391        0.08556543
     1407.87262        7.55202247        0.08583553
     1409.28050        7.59220161        0.08606936
     1410.68978        7.41551835        0.08507651
     1412.10047        7.60016132        0.08614554
     1413.51257        7.56207839        0.08593820
     1414.92608        7.67014706        0.08655875
     1416.34101        7.62316575        0.08630797
     1417.75735        7.71856835        0.08685622
     1419.17510        7.81806336        0.08743291
     1420.59428        7.79927093        0.08733810
     1422.01487        7.72355678        0.08692622
     1423.43689        7.82003465        0.08748597
     1424.86033        7.83982224        0.08760128
     1426.28519        7.74959364        0.08710988
     1427.71147        7.84671570        0.08766844
     1429.13918        7.92840721        0.08814028
     1430.56832        7.95644046        0.08830547
     1431.99889        7.90131266        0.08801226
     1433.43089        7.92463735        0.08814907
     1434.86432        7.99949682        0.08858284
     1436.29918        7.96021307        0.08838019
     1437.73548        7.90606594        0.08809515
     1439.17322        8.04908797        0.08889846
     1440.61239        7.94803704        0.08835192
     1442.05300        7.76879647        0.08736227
     1443.49506        7.79672052        0.08753031
     1444.93855        7.99849315        0.08867181
     1446.38349        7.87354899        0.08799341
     1447.82987        7.65576764        0.08677525
     1449.27770        7.73895206        0.08726062
     1450.72698        7.65546094        0.08680182
     1452.17771        7.61367751        0.08657613
     1453.62989        7.63923668        0.08673972
     1455.08352        7.55998656        0.08629802
     1456.53860        7.51545044        0.08605631
     1457.99514        7.47648341        0.08584503
     1459.45313        7.45406917        0.08572992
     1460.91259        7.36686802        0.08523932
     1462.37350        7.45268798        0.08575314
     1463.83587        7.41323472        0.08553675
     1465.29971        7.45246016        0.08577232
     1466.76501        7.41484834        0.08557356
     1468.23177        7.55644584        0.08639819
     1469.70001        7.61787214        0.08676099
     1471.16971        7.72870752        0.08740843
     1472.64088        7.65184748        0.08698202
     1474.11352        7.75417581        0.08757883
     1475.58763        7.67835215        0.08716035
     1477.06322        7.76405626        0.08765869
     1478.54028        7.87921901        0.08832523
     1480.01882        7.91016479        0.08850972
     1481.49884        7.75351709        0.08764499
     1482.98034        7.98412219        0.08895117
     1484.46332        7.91247617        0.08856642
     1485.94778        7.83115485        0.08812146
     1487.43373        7.85181883        0.08825007
     1488.92116        7.98896693        0.08903295
     1490.41008        8.00073044        0.08911368
     1491.90049        8.10710011        0.08971829
     1493.39240        8.13380037        0.08988496
     1494.88579        8.00990698        0.08920977
     1496.38067        8.07063209        0.08956663
     1497.87705        8.06971416        0.08957491
     1499.37493        8.27991314        0.09074672
     1500.87431        8.31557214        0.09095324
     1502.37518        8.28294036        0.09079174
     1503.87756        8.18292309        0.09025801
     1505.38143        8.23223467        0.09054201
     1506.88681        8.35593865        0.09124031
     1508.39370        8.30485502        0.09097380
     1509.90210        8.11024911        0.08992051
     1511.41200        8.19244824        0.09039134
     1512.92341        8.09259674        0.08985174
     1514.43633        7.95322561        0.08908829
     1515.95077        7.89934699        0.08879761
     1517.46672        7.89797228        0.08880755
     1518.98419        7.80257579        0.08828298
     1520.50317        7.74634285        0.08798085
     1522.02367        7.59147542        0.08711271
     1523.54570        7.59847071        0.08716640
     1525.06924        7.63369891        0.08738229
     1526.59431        7.67872037        0.08765231
     1528.12091        7.52969188        0.08681455
     1529.64903        7.42194141        0.08620187
     1531.17868        7.45941231        0.08643898
     1532.70986        7.38175608        0.08599956
     1534.24257        7.30431232        0.08555784
     1535.77681        7.24320891        0.08521781
     1537.31258        7.42788791        0.08631148
     1538.84990        7.34260405        0.08582763
     1540.38875        7.28180684        0.08549142
     1541.92914        7.49828294        0.08676613
     1543.47106        7.38818400        0.08614107
     1545.01454        7.48567872        0.08672611
     1546.55955        7.53880528        0.08704943
     1548.10611        7.65455356        0.08772955
     1549.65422        7.68941928        0.08794092
     1551.20387        7.69677676        0.08799720
     1552.75507        7.92282618        0.08929813
     1554.30783        7.99362322        0.08971210
     1555.86214        8.09331351        0.09028632
     1557.41800        8.03591672        0.08997575
     1558.97542        8.11109486        0.09041369
     1560.53439        8.11754595        0.09046555
     1562.09493        8.10470046        0.09041425
     1563.65702        8.04976118        0.09012056
     1565.22068        8.08518605        0.09033333
     1566.78590        7.95852048        0.08964646
     1568.35269        7.97909003        0.08976916
     1569.92104        8.02842113        0.09005881
     1571.49096        7.89860417        0.08934947
     1573.06245        8.01322326        0.09001321
     1574.63551        8.15888040        0.09084220
     1576.21015        8.02009380        0.09008242
     1577.78636        8.03924836        0.09020806
     1579.36414        8.11764290        0.09066164
     1580.94351        7.99843589        0.09000899
     1582.52445        8.06552880        0.09040165
     1584.10698        7.97808913        0.08992382
     1585.69108        7.97092189        0.08989695
     1587.27678        8.10274893        0.09065736
     1588.86405        8.01397391        0.09018114
     1590.45292        8.02207034        0.09023987
     1592.04337        7.98688176        0.09006145
     1593.63541        8.03386472        0.09033853
     1595.22905        8.23309384        0.09146840
     1596.82428        8.20221861        0.09131131
     1598.42110        8.29698068        0.09185325
     1600.01952        8.13778948        0.09098863
     1601.61954        8.44648151        0.09271935
     1603.22116        8.40562687        0.09250902
     1604.82438        8.32436397        0.09207336
     1606.42921        8.61697613        0.09369557
     1608.03564        8.50345847        0.09309492
     1609.64367        8.42334155        0.09267501
     1611.25332        8.55418940        0.09341135
     1612.86457        8.53567391        0.09332279
     1614.47743        8.56523380        0.09350657
     1616.09191        8.47705219        0.09303933
     1617.70800        8.44478130        0.09287597
     1619.32571        8.39402087        0.09261164
     1620.94504        8.26079230        0.09189282
     1622.56598        8.17549661        0.09143340
     1624.18855        8.16278255        0.09138296
     1625.81274        8.22398933        0.09174036
     1627.43855        7.97944928        0.09038488
     1629.06599        7.93449787        0.09014947
     1630.69505        7.82154447        0.08952262
     1632.32575        7.82822087        0.08957879
     1633.95807        7.92580185        0.09014893
     1635.59203        7.99248508        0.09054072
     1637.22762        7.87930774        0.08992017
     1638.86485        7.97809846        0.09049964
     1640.50372        8.03006700        0.09080874
     1642.14422        8.03907717        0.09087578
     1643.78636        8.08904839        0.09117717
     1645.43015        8.29398723        0.09234284
     1647.07558        8.21906864        0.09194263
     1648.72266        8.35523270        0.09271452
     1650.37138        8.33580227        0.09262435
     1652.02175        8.43788155        0.09321506
     1653.67377        8.42689658        0.09316792
     1655.32745        8.58318210        0.09404689
     1656.98277        8.77178797        0.09508981
     1658.63976        8.75349231        0.09500770
     1660.29840        8.81038770        0.09533774
     1661.95869        8.84000591        0.09552135
     1663.62065        8.94853972        0.09611983
     1665.28427        8.96030249        0.09619891
     1666.94956        9.10744859        0.09700449
     1668.61651        9.04179629        0.09667463
     1670.28512        9.14565721        0.09724931
     1671.95541        9.09214496        0.09698266
     1673.62736        9.11205495        0.09710276
     1675.30099        9.00117885        0.09653403
     1676.97629        9.13794981        0.09728340
     1678.65327        9.22842998        0.09778214
     1680.33192        9.34085277        0.09839167
     1682.01225        9.44194248        0.09894456
     1683.69427        9.44323396        0.09897465
     1685.37796        9.73531501        0.10051033
     1687.06334        9.55763503        0.09960424
     1688.75040        9.58627657        0.09977829
     1690.43915        9.52636410        0.09948634
     1692.12959        9.58682319        0.09981922
     1693.82172        9.65796045        0.10020539
     1695.51554        9.64543554        0.10016439
     1697.21106        9.71399259        0.10053673
     1698.90827        9.60432935        0.09999114
     1700.60718        9.57103336        0.09983109
     1702.30779        9.76543341        0.10086612
     1704.01009        9.90568199        0.10160749
     1705.71410        9.78148879        0.10098972
     1707.41982        9.79029136        0.10105470
     1709.12724        9.95348016        0.10191149
     1710.83636       10.04685661        0.10240633
     1712.54720       10.08819585        0.10263341
     1714.25975       10.04698831        0.10244659
     1715.97401       10.24693428        0.10348457
     1717.68998       10.14447699        0.10298215
     1719.40767       10.15537636        0.10305802
     1721.12708       10.14442148        0.10302504
     1722.84821        9.94769291        0.10204150
     1724.57105        9.92846592        0.10195926
     1726.29563        9.72806175        0.10094728
     1728.02192        9.67005339        0.10066814
     1729.74994        9.55155677        0.10007091
     1731.47969        9.53743078        0.10001214
     1733.21117        9.35857238        0.09909215
     1734.94438        9.22626098        0.09840710
     1736.67933        9.05190919        0.09748993
     1738.41601        9.00536139        0.09725935
     1740.15442        8.98604638        0.09717365
     1741.89458        8.90715474        0.09677007
     1743.63647        8.80635362        0.09623745
     1745.38011        8.67803148        0.09555282
     1747.12549        8.74831921        0.09595857
     1748.87261        8.76741450        0.09608136
     1750.62149        8.78999306        0.09622186
     1752.37211        8.88105113        0.09674244
     1754.12448        8.89767859        0.09685027
     1755.87861        9.01090265        0.09748524
     1757.63448        9.11514116        0.09806380
     1759.39212        9.27365576        0.09893797
     1761.15151        9.21089338        0.09862527
     1762.91266        9.44732174        0.09990154
     1764.67557        9.64731326        0.10096604
     1766.44025        9.83851411        0.10198301
     1768.20669       10.06031341        0.10314983
     1769.97490       10.09452730        0.10334730
     1771.74487       10.16222061        0.10370946
     1773.51662       10.29357004        0.10439626
     1775.29013       10.54320307        0.10567712
     1777.06542       10.45664956        0.10526221
     1778.84249       10.46663087        0.10533005
     1780.62133       10.23391685        0.10417789
     1782.40195       10.23498057        0.10420309
     1784.18435       10.36554336        0.10488609
     1785.96854       10.29903784        0.10457099
     1787.75451       10.12634643        0.10370967
     1789.54226        9.83273919        0.10222165
     1791.33180        9.81804791        0.10215950
     1793.12314        9.96534571        0.10293957
     1794.91626        9.98440990        0.10306181
     1796.71118        9.94389138        0.10287100
     1798.50789       10.03795951        0.10337945
     1800.30639        9.81245372        0.10222944
     1802.10670       10.01074697        0.10327836
     1803.90881       10.15183697        0.10402551
     1805.71272       10.28471376        0.10472087
     1807.51843       10.20137204        0.10432161
     1809.32595       10.37537947        0.10522530
     1811.13527       10.56701607        0.10621248
     1812.94641       10.59032119        0.10635220
     1814.75936       10.45692783        0.10569933
     1816.57411       10.56509819        0.10626229
     1818.39069       10.61851456        0.10655381
     1820.20908       10.62184124        0.10659393
     1822.02929       10.77047459        0.10735090
     1823.85132       10.60483355        0.10654362
     1825.67517       10.62841856        0.10668500
     1827.50084       10.60655984        0.10659417
     1829.32835       10.50467363        0.10610410
     1831.15767       10.29961946        0.10508467
     1832.98883       10.32659713        0.10524408
     1834.82182       10.37259529        0.10549642
     1836.65664       10.13100500        0.10428000
     1838.49330       10.01524057        0.10369918
     1840.33179       10.13362466        0.10433390
     1842.17212        9.92403700        0.10326665
     1844.01430       10.01287465        0.10374789
     1845.85831        9.89609375        0.10316252
     1847.70417        9.78231013        0.10258905
     1849.55187        9.80595699        0.10272739
     1851.40142        9.67458548        0.10205771
     1853.25283        9.68394640        0.10212891
     1855.10608        9.56313494        0.10150606
     1856.96118        9.28949900        0.10006209
     1858.81815        9.10636879        0.09909131
     1860.67696        9.07718222        0.09895226
     1862.53764        8.98030685        0.09844293
     1864.40018        8.93172819        0.09819405
     1866.26458        8.81196789        0.09754932
     1868.13084        8.91727665        0.09814782
     1869.99897        8.75990197        0.09729610
     1871.86897        8.66473033        0.09678973
     1873.74084        8.36672731        0.09512681
     1875.61458        8.40622266        0.09536331
     1877.49020        8.35080714        0.09507019
     1879.36769        8.31613582        0.09489100
     1881.24706        8.27387129        0.09466427
     1883.12830        8.25135889        0.09455306
     1885.01143        7.93764517        0.09275783
     1886.89644        8.01512243        0.09322747
     1888.78334        7.93741684        0.09279061
     1890.67212        7.89344232        0.09254946
     1892.56279        8.01898308        0.09329768
     1894.45536        7.98271464        0.09310618
     1896.34981        7.89327898        0.09259756
     1898.24616        8.02118946        0.09336726
     1900.14441        8.04403893        0.09351930
     1902.04455        8.08377512        0.09376286
     1903.94660        8.26898736        0.09484371
     1905.85054        8.21704123        0.09456572
     1907.75639        8.20903790        0.09454023
     1909.66415        8.37291411        0.09549568
     1911.57382        8.46822560        0.09605372
     1913.48539        8.50012300        0.09625330
     1915.39887        8.75997930        0.09773064
     1917.31427        8.81143188        0.09803978
     1919.23159        9.25835167        0.10051504
     1921.15082        9.19944319        0.10020889
     1923.07197        9.55746141        0.10216035
     1924.99504        9.59955337        0.10240540
     1926.92004        9.81729529        0.10357802
     1928.84696       10.24605415        0.10583497
     1930.77580       10.53574571        0.10734204
     1932.70658       10.67246541        0.10805470
     1934.63929       10.84631023        0.10895520
     1936.57393       10.85283733        0.10900605
     1938.51050       11.07121379        0.11011827
     1940.44901       11.03938628        0.10997836
     1942.38946       10.95679135        0.10958559
     1944.33185       10.96599929        0.10964810
     1946.27618       10.87272150        0.10920367
     1948.22246       10.71473493        0.10842644
     1950.17068       10.47025135        0.10719979
     1952.12085       10.20517110        0.10585471
     1954.07297       10.30410204        0.10638526
     1956.02704        9.84304651        0.10399679
     1957.98307        9.72352560        0.10338130
     1959.94105        9.87133812        0.10418340
     1961.90099        9.74192890        0.10351525
     1963.86290        9.76326545        0.10365017
     1965.82676        9.79065237        0.10380855
     1967.79259        9.89969520        0.10440515
     1969.76038       10.20298124        0.10601197
     1971.73014       10.31243906        0.10659826
     1973.70187       10.53113259        0.10774208
     1975.67557       10.66145790        0.10842424
     1977.65125       10.64388094        0.10835312
     1979.62890       10.73042666        0.10881778
     1981.60853       10.74990130        0.10893473
     1983.59013       10.67580138        0.10857261
     1985.57372       10.64780665        0.10845359
     1987.55930       10.35998086        0.10699070
     1989.54686       10.28913826        0.10664591
     1991.53640       10.17274926        0.10605837
     1993.52794       10.03702558        0.10536417
     1995.52147        9.86176115        0.10446258
     1997.51699        9.80426707        0.10417370
     1999.51451        9.76535614        0.10398400
     2001.51402        9.61890413        0.10321910
     2003.51554        9.62073853        0.10324664
     2005.51905        9.74408204        0.10391789
     2007.52457        9.92150830        0.10488283
     2009.53209        9.76775411        0.10408149
     2011.54163       10.03671456        0.10552324
     2013.55317       10.34660869        0.10715948
     2015.56672       10.53103965        0.10812825
     2017.58229       10.66544698        0.10883434
     2019.59987       10.79770416        0.10952366
     2021.61947       11.07589992        0.11094328
     2023.64109       11.07403042        0.11095350
     2025.66473       11.11344493        0.11116797
     2027.69040       11.24579691        0.11184519
     2029.71809       11.40012123        0.11263098
     2031.74780       11.30302070        0.11216750
     2033.77955       11.10059860        0.11117547
     2035.81333       10.98413590        0.11060445
     2037.84915       10.80979084        0.10974029
     2039.88699       10.64472396        0.10892085
     2041.92688       10.55649858        0.10848171
     2043.96881       10.33499723        0.10735597
     2046.01278       10.01782431        0.10570964
     2048.05879        9.87308031        0.10495650
     2050.10685        9.77047890        0.10442921
     2052.15696        9.59515830        0.10350423
     2054.20911        9.46017336        0.10278789
     2056.26332        9.34452140        0.10217282
     2058.31958        9.41279626        0.10256429
     2060.37790        9.27493530        0.10181807
     2062.43828        9.36178113        0.10231495
     2064.50072        9.46425180        0.10288664
     2066.56522        9.52602005        0.10323553
     2068.63179        9.83697156        0.10492461
     2070.70042        9.92831072        0.10542420
     2072.77112        9.92749190        0.10543472
     2074.84389       10.09859219        0.10635350
     2076.91873       10.27230733        0.10728037
     2078.99565       10.26206597        0.10724592
     2081.07465       10.32999458        0.10761371
     2083.15572       10.35901832        0.10778276
     2085.23888       10.63761602        0.10923700
     2087.32412       10.46173350        0.10834195
     2089.41144       10.55445482        0.10883833
     2091.50085       10.71627275        0.10968721
     2093.59235       10.56296240        0.10891459
     2095.68595       10.59512714        0.10909523
     2097.78163       10.67729432        0.10952983
     2099.87941       10.51708369        0.10872223
     2101.97929       10.54023269        0.10885894
     2104.08127       10.51567220        0.10874537
     2106.18535       10.32518170        0.10776779
     2108.29154       10.20676538        0.10716485
     2110.39983       10.22354425        0.10726511
     2112.51023       10.31298812        0.10774772
     2114.62274       10.26637336        0.10751685
     2116.73736       10.27192773        0.10756096
     2118.85410       10.27399734        0.10758283
     2120.97295       10.20092844        0.10721797
     2123.09393       10.37486461        0.10814011
     2125.21702       10.42365906        0.10841111
     2127.34224       10.34770315        0.10802650
     2129.46958       10.34940457        0.10805107
     2131.59905       10.38974520        0.10827398
     2133.73065       10.28194529        0.10772232
     2135.86438       10.34701812        0.10807768
     2138.00024       10.44456731        0.10859980
     2140.13824       10.29273876        0.10782189
     2142.27838       10.13503074        0.10700389
     2144.42066       10.32026082        0.10799138
     2146.56508       10.28916557        0.10783982
     2148.71165       10.30635475        0.10794373
     2150.86036       10.43026486        0.10860395
     2153.01122       10.56030284        0.10929312
     2155.16423       10.49099270        0.10894610
     2157.31939       10.74202298        0.11025235
     2159.47671       10.85278234        0.11083642
     2161.63619       10.94409401        0.11131678
     2163.79783       11.26514802        0.11294894
     2165.96162       11.40340958        0.11365211
     2168.12759       11.73570041        0.11530806
     2170.29571       12.15308195        0.11735404
     2172.46601       12.32903936        0.11821839
     2174.63848       12.81606926        0.12054725
     2176.81311       13.33603836        0.12298465
     2178.98993       13.99606095        0.12600316
     2181.16892       14.61300849        0.12876503
     2183.35009       15.11681141        0.13098434
     2185.53344       15.70362452        0.13351918
     2187.71897       16.25444637        0.13585392
     2189.90669       16.67323877        0.13760775
     2192.09660       17.01386820        0.13902746
     2194.28869       17.33265414        0.14033834
     2196.48298       17.30399280        0.14024057
     2198.67946       17.41784690        0.14071303
     2200.87814       17.45559399        0.14088294
     2203.07902       17.21438131        0.13991755
     2205.28210       16.85737549        0.13847121
     2207.48738       16.74993473        0.13804355
     2209.69487       16.20136840        0.13577976
     2211.90456       15.73544656        0.13382608
     2214.11647       15.03607396        0.13082852
     2216.33059       14.70424861        0.12938915
     2218.54692       13.93268075        0.12596168
     2220.76546       13.81618746        0.12544474
     2222.98623       12.99127288        0.12165312
     2225.20921       12.38226755        0.11877872
     2227.43442       12.06002725        0.11723230
     2229.66186       12.01844765        0.11704072
     2231.89152       11.94023388        0.11666953
     2234.12341       11.87203036        0.11634807
     2236.35754       11.91060588        0.11654553
     2238.59389       12.20297262        0.11798024
     2240.83249       12.51527479        0.11949196
     2243.07332       12.88557102        0.12125807
     2245.31639       13.21279947        0.12280314
     2247.56171       13.60868665        0.12464215
     2249.80927       13.89067716        0.12593697
     2252.05908       13.84991960        0.12576312
     2254.31114       14.06565844        0.12675313
     2256.56545       14.16531155        0.12721137
     2258.82202       14.33639691        0.12798934
     2261.08084       14.00950584        0.12653342
     2263.34192       13.84203389        0.12578284
     2265.60526       13.79673222        0.12558983
     2267.87087       13.59937540        0.12469660
     2270.13874       13.16120569        0.12268173
     2272.40888       13.06251216        0.12222640
     2274.68128       12.72823626        0.12066036
     2276.95597       12.57224523        0.11992959
     2279.23292       12.44188723        0.11931256
     2281.51215       11.87088967        0.11655201
     2283.79367       11.72852948        0.11585849
     2286.07746       11.43435982        0.11440456
     2288.36354       11.24072404        0.11343953
     2290.65190       10.89361997        0.11168356
     2292.94255       10.55736674        0.10995352
     2295.23550       10.37576137        0.10901043
     2297.53073       10.26718272        0.10844673
     2299.82826       10.10085945        0.10756871
     2302.12809        9.88514687        0.10642311
     2304.43022        9.74653872        0.10567892
     2306.73465        9.64757525        0.10514842
     2309.04138        9.44873847        0.10406132
     2311.35042        9.38644864        0.10372869
     2313.66177        9.33063578        0.10342301
     2315.97544        9.24309479        0.10294529
     2318.29141        9.23320179        0.10289262
     2320.60970        9.04725812        0.10185940
     2322.93031        9.17551850        0.10258121
     2325.25324        9.20912921        0.10277892
     2327.57850        9.35003965        0.10356847
     2329.90608        9.48079506        0.10429644
     2332.23598        9.57529907        0.10481691
     2334.56822        9.86022188        0.10637090
     2336.90279        9.74302062        0.10574142
     2339.23969        9.87544681        0.10646148
     2341.57893       10.10058225        0.10767648
     2343.92051       10.07785258        0.10756183
     2346.26443       10.04784870        0.10740330
     2348.61069       10.27645053        0.10862430
     2350.95930       10.26198502        0.10855395
     2353.31026       10.24673722        0.10847629
     2355.66357       10.08800729        0.10763503
     2358.01924       10.04769525        0.10742370
     2360.37725       10.01497572        0.10725361
     2362.73763        9.90216175        0.10665232
     2365.10037        9.79551069        0.10607979
     2367.46547        9.75312280        0.10585144
     2369.83294        9.84260948        0.10634057
     2372.20277        9.83876120        0.10632579
     2374.57497        9.81290479        0.10618671
     2376.94955        9.75521676        0.10587714
     2379.32650       10.06744669        0.10756404
     2381.70582       10.33739277        0.10899950
     2384.08753       10.69186969        0.11085473
     2386.47162       11.05471034        0.11272566
     2388.85809       11.31929714        0.11407005
     2391.24695       11.91999581        0.11706040
     2393.63819       12.53727270        0.12006175
     2396.03183       13.04099156        0.12245462
     2398.42786       13.82928150        0.12610735
     2400.82629       14.34349308        0.12843509
     2403.22712       14.78934759        0.13041454
     2405.63034       15.08201199        0.13170177
     2408.03597       15.52724591        0.13363860
     2410.44401       15.91771110        0.13530892
     2412.85445       16.01859638        0.13573952
     2415.26731       15.92235556        0.13533320
     2417.68258       15.78543818        0.13475074
     2420.10026       15.56964458        0.13382799
     2422.52036       15.06839871        0.13165849
     2424.94288       14.80329289        0.13049740
     2427.36782       14.29238675        0.12822439
     2429.79519       13.85748208        0.12626009
     2432.22498       13.49463004        0.12459591
     2434.65721       12.85525027        0.12160666
     2437.09187       12.35542457        0.11922086
     2439.52896       11.96640504        0.11733229
     2441.96849       11.57679439        0.11540651
     2444.41046       11.19175609        0.11347273
     2446.85487       10.87064420        0.11183134
     2449.30172       10.77821127        0.11135495
     2451.75102       10.49136340        0.10986839
     2454.20277       10.27965175        0.10874840
     2456.65698       10.39395829        0.10935527
     2459.11363       10.53845002        0.11011300
     2461.57275       10.79508990        0.11144902
     2464.03432       10.99688808        0.11248441
     2466.49835       11.23068579        0.11367697
     2468.96485       11.93277374        0.11717591
     2471.43382       12.63319611        0.12056555
     2473.90525       13.35351121        0.12395823
     2476.37916       14.18545924        0.12776391
     2478.85554       14.85757134        0.13075465
     2481.33439       15.76983756        0.13471429
     2483.81573       16.58817377        0.13816598
     2486.29954       17.27568455        0.14100284
     2488.78584       17.72531515        0.14282587
     2491.27463       18.05974818        0.14416723
     2493.76590       18.23488182        0.14486343
     2496.25967       18.36732461        0.14538920
     2498.75593       18.35158189        0.14532637
     2501.25468       18.43311066        0.14564961
     2503.75594       17.97353365        0.14382194
     2506.25969       17.83538710        0.14326460
     2508.76595       17.50463867        0.14193095
     2511.27472       17.13301921        0.14041258
     2513.78599       16.94783810        0.13965087
     2516.29978       16.58526565        0.13814680
     2518.81608       16.46026420        0.13762308
     2521.33490       16.23907289        0.13669401
     2523.85623       16.33811654        0.13710813
     2526.38009       16.02882723        0.13580423
     2528.90647       15.67826708        0.13430657
     2531.43537       15.26877670        0.13253790
     2533.96681       14.87598983        0.13082261
     2536.50078       14.33072314        0.12839354
     2539.03728       13.82268633        0.12609731
     2541.57631       13.33202619        0.12383727
     2544.11789       12.88910449        0.12176125
     2546.66201       12.50456844        0.11992907
     2549.20867       11.76775086        0.11633519
     2551.75788       11.59967995        0.11549864
     2554.30964       11.36894293        0.11434223
     2556.86395       11.22872405        0.11363286
     2559.42081       10.84594336        0.11167321
     2561.98023       11.03520110        0.11264771
     2564.54221       10.99910921        0.11245822
     2567.10675       11.19807657        0.11346886
     2569.67386       11.47790431        0.11487274
     2572.24353       11.50262470        0.11499543
     2574.81578       11.89658615        0.11694545
     2577.39059       12.26350187        0.11873293
     2579.96798       12.70124518        0.12083216
     2582.54795       12.77435981        0.12117123
     2585.13050       13.20013023        0.12316956
     2587.71563       13.66943398        0.12533856
     2590.30335       14.03923192        0.12701965
     2592.89365       14.52497003        0.12919785
     2595.48654       15.21694589        0.13223584
     2598.08203       15.57846334        0.13379334
     2600.68011       15.93397678        0.13530864
     2603.28079       16.16753402        0.13629211
     2605.88407       16.31882583        0.13692309
     2608.48996       16.43865442        0.13742100
     2611.09845       16.51113426        0.13771745
     2613.70955       16.12381052        0.13608676
     2616.32325       15.67815787        0.13418945
     2618.93958       15.60621421        0.13387331
     2621.55852       15.03539007        0.13139383
     2624.18008       14.87827445        0.13069868
     2626.80426       14.52386446        0.12912840
     2629.43106       14.18997434        0.12762898
     2632.06049       14.07997420        0.12712406
     2634.69255       13.99760591        0.12675202
     2637.32724       13.58080020        0.12484312
     2639.96457       13.53317701        0.12461651
     2642.60454       13.36277481        0.12382314
     2645.24714       13.39110134        0.12394818
     2647.89239       13.29978966        0.12351936
     2650.54028       13.37238676        0.12385069
     2653.19082       12.91070624        0.12168852
     2655.84401       12.83697515        0.12133469
     2658.49986       12.89453817        0.12160125
     2661.15836       12.78046592        0.12105570
     2663.81951       12.58603926        0.12012202
     2666.48333       12.40748636        0.11926587
     2669.14982       12.39342871        0.11919165
     2671.81897       12.23136646        0.11840112
     2674.49079       11.94042675        0.11697874
     2677.16528       11.78597561        0.11621606
     2679.84244       11.47026147        0.11464296
     2682.52228       11.25719549        0.11356545
     2685.20481       11.19953736        0.11326951
     2687.89001       11.09630130        0.11274239
     2690.57790       11.17325221        0.11312749
     2693.26848       11.31422196        0.11383181
     2695.96175       11.45535505        0.11453424
     2698.65771       11.58450404        0.11516974
     2701.35637       11.64290092        0.11545400
     2704.05772       11.88401884        0.11663940
     2706.76178       11.97891326        0.11709690
     2709.46854       11.91773319        0.11679340
     2712.17801       12.00017419        0.11718904
     2714.89019       12.04163984        0.11738689
     2717.60508       11.73410062        0.11587272
     2720.32268       11.74517578        0.11592314
     2723.04301       11.59257204        0.11515787
     2725.76605       11.59288566        0.11515102
     2728.49182       11.66819547        0.11552095
     2731.22031       11.59669003        0.11516222
     2733.95153       11.37135474        0.11402999
     2736.68548       11.21082720        0.11321677
     2739.42217       11.24539328        0.11338420
     2742.16159       11.23555356        0.11332754
     2744.90375       11.37470807        0.11402135
     2747.64865       11.03276138        0.11228841
     2750.39630       11.12374660        0.11274510
     2753.14670       10.90737339        0.11163540
     2755.89984       11.09902570        0.11260764
     2758.65574       10.88139193        0.11149403
     2761.41440       10.92485612        0.11170944
     2764.17581       11.18503948        0.11302295
     2766.93999       11.16463951        0.11291653
     2769.70693       11.03611692        0.11225597
     2772.47664       10.92037391        0.11165922
     2775.24911       10.88955949        0.11149616
     2778.02436       10.90388407        0.11156234
     2780.80239       10.91251685        0.11160185
     2783.58319       10.93552601        0.11171229
     2786.36677       10.93823790        0.11172078
     2789.15314       10.66483363        0.11030638
     2791.94229       10.96606123        0.11185103
     2794.73424       11.06506884        0.11234990
     2797.52897       11.18315937        0.11293695
     2800.32650       11.57570932        0.11489828
     2803.12682       12.07514167        0.11734232
     2805.92995       12.42055364        0.11900565
     2808.73588       12.76679665        0.12064619
     2811.54462       13.32913115        0.12326964
     2814.35616       13.88524827        0.12581166
     2817.17052       14.30699159        0.12770222
     2819.98769       14.91502727        0.13038348
     2822.80768       15.17503124        0.13150440
     2825.63048       15.60768085        0.13336137
     2828.45611       16.08999667        0.13539832
     2831.28457       16.36023426        0.13652315
     2834.11586       16.54842926        0.13729969
     2836.94997       16.71236453        0.13797057
     2839.78692       16.94408512        0.13891667
     2842.62671       16.95808846        0.13896265
     2845.46933       17.04260104        0.13930170
     2848.31480       16.74313121        0.13806321
     2851.16312       16.86666163        0.13856412
     2854.01428       16.72427645        0.13796639
     2856.86830       16.54767293        0.13722567
     2859.72516       16.20320238        0.13578066
     2862.58489       16.12956859        0.13546370
     2865.44747       16.38796895        0.13653677
     2868.31292       16.04091614        0.13507376
     2871.18124       15.89000106        0.13442583
     2874.05242       15.71781143        0.13368757
     2876.92647       15.76939181        0.13389886
     2879.80340       15.56364682        0.13301000
     2882.68320       15.91177950        0.13448377
     2885.56588       15.79165293        0.13396431
     2888.45145       15.80319140        0.13400686
     2891.33990       16.08614505        0.13519161
     2894.23124       16.17360702        0.13555565
     2897.12547       16.21852668        0.13573432
     2900.02260       16.32583255        0.13617286
     2902.92262       16.09343419        0.13518791
     2905.82554       16.28280394        0.13597408
     2908.73137       16.15227684        0.13541842
     2911.64010       15.94402055        0.13453166
     2914.55174       15.87680326        0.13424049
     2917.46629       15.96564302        0.13460563
     2920.38376       16.10523620        0.13518631
     2923.30414       16.40675681        0.13644015
     2926.22744       16.20312847        0.13558163
     2929.15367       16.55651655        0.13704271
     2932.08283       16.55430069        0.13702604
     2935.01491       16.74968596        0.13782262
     2937.94992       17.11180061        0.13930029
     2940.88787       17.57769653        0.14117474
     2943.82876       18.07017150        0.14313230
     2946.77259       19.12508264        0.14724282
     2949.71936       20.39831605        0.15206104
     2952.66908       21.82589400        0.15728692
     2955.62175       23.14435963        0.16196102
     2958.57737       24.82221012        0.16772591
     2961.53595       26.79495750        0.17425902
     2964.49749       28.97318205        0.18119799
     2967.46198       31.29678458        0.18832205
     2970.42944       33.56496867        0.19502480
     2973.39987       35.73585340        0.20122994
     2976.37327       38.01878483        0.20755526
     2979.34965       39.41451253        0.21132503
     2982.32900       40.87347856        0.21519634
     2985.31133       41.20600465        0.21606103
     2988.29664       40.61431912        0.21449029
     2991.28493       40.04407634        0.21296661
     2994.27622       38.61239186        0.20911052
     2997.27050       36.67548846        0.20378148
     3000.26777       33.88660091        0.19586207
     3003.26803       31.55346417        0.18898331
     3006.27130       28.91872504        0.18090451
     3009.27757       26.61710937        0.17353877
     3012.28685       24.24865716        0.16562366
     3015.29914       22.00313614        0.15775662
     3018.31444       20.35277148        0.15171327
     3021.33275       18.67957437        0.14533241
     3024.35408       17.31584182        0.13991839
     3027.37844       16.15270348        0.13512660
     3030.40582       15.47937332        0.13227226
     3033.43622       14.59830111        0.12844753
     3036.46966       14.16226468        0.12651056
     3039.50613       13.49073490        0.12346862
     3042.54563       13.27117823        0.12245259
     3045.58818       13.03817753        0.12136592
     3048.63377       12.88007973        0.12062142
     3051.68240       12.52179522        0.11892780
     3054.73408       12.16705107        0.11722557
     3057.78882       12.23810388        0.11756080
     3060.84661       12.18902005        0.11732113
     3063.90745       12.05398399        0.11666729
     3066.97136       12.05735161        0.11667965
     3070.03833       11.89102728        0.11586651
     3073.10837       11.70518673        0.11495239
     3076.18148       11.73018016        0.11507061
     3079.25766       11.71488404        0.11499291
     3082.33692       11.52434500        0.11405031
     3085.41925       11.51859553        0.11401752
     3088.50467       11.38290558        0.11333733
     3091.59318       11.21222976        0.11248200
     3094.68477       11.09024102        0.11186363
     3097.77946       10.99934273        0.11139886
     3100.87724       11.15172676        0.11216398
     3103.97811       11.02060327        0.11150093
     3107.08209       11.10631660        0.11192936
     3110.18917       11.21043229        0.11244969
     3113.29936       11.59252210        0.11434661
     3116.41266       11.92306787        0.11596500
     3119.52907       12.41116265        0.11831184
     3122.64860       12.76089966        0.11996458
     3125.77125       13.40932971        0.12297220
     3128.89702       13.93939283        0.12537620
     3132.02592       14.61500735        0.12837800
     3135.15795       14.96912507        0.12991908
     3138.29310       15.31315128        0.13140168
     3141.43140       16.12063328        0.13482172
     3144.57283       16.53043882        0.13652031
     3147.71740       16.76994174        0.13750302
     3150.86512       16.79908378        0.13761912
     3154.01598       17.03850272        0.13859457
     3157.17000       16.83800713        0.13777249
     3160.32717       16.78470017        0.13754786
     3163.48750       16.53143094        0.13650310
     3166.65099       16.07201169        0.13459279
     3169.81764       15.76611606        0.13329996
     3172.98745       15.43793333        0.13190118
     3176.16044       14.63506309        0.12842065
     3179.33660       14.05933009        0.12586675
     3182.51594       13.42048657        0.12296865
     3185.69845       12.84025711        0.12027685
     3188.88415       12.53945926        0.11885895
     3192.07304       12.19508300        0.11721237
     3195.26511       11.99277192        0.11623316
     3198.46038       11.63606863        0.11449047
     3201.65884       11.51572303        0.11389475
     3204.86049       11.42080528        0.11342383
     3208.06535       11.51845606        0.11390534
     3211.27342       11.56361846        0.11412859
     3214.48469       11.50070265        0.11381669
     3217.69918       11.76873438        0.11513432
     3220.91688       11.78344037        0.11520748
     3224.13779       11.81599178        0.11536160
     3227.36193       11.81544931        0.11535971
     3230.58929       11.80832143        0.11532611
     3233.81988       11.83498242        0.11545694
     3237.05370       11.91940253        0.11586819
     3240.29076       11.75284747        0.11505534
     3243.53105       11.62598701        0.11443326
     3246.77458       11.62257330        0.11441582
     3250.02135       11.72533456        0.11492082
     3253.27137       11.73093541        0.11494903
     3256.52465       11.56385594        0.11412815
     3259.78117       11.37556737        0.11319586
     3263.04095       11.31056712        0.11287400
     3266.30399       11.32679799        0.11295629
     3269.57030       11.25766738        0.11260812
     3272.83987       11.31382683        0.11289137
     3276.11271       11.29816739        0.11281740
     3279.38882       11.36780295        0.11316519
     3282.66821       11.10415949        0.11184856
     3285.95088       11.27025507        0.11268516
     3289.23683       11.22894466        0.11247702
     3292.52606       11.03736960        0.11151312
     3295.81859       11.10030443        0.11183428
     3299.11441       10.90897393        0.11086832
     3302.41352       10.82666935        0.11045131
     3305.71594       10.67007715        0.10965099
     3309.02165       10.46290794        0.10858330
     3312.33067       10.26053042        0.10753031
     3315.64301       10.24812549        0.10746958
     3318.95865       10.14752433        0.10694456
     3322.27761       10.06185991        0.10649297
     3325.59988        9.96196523        0.10596695
     3328.92548       10.09301737        0.10666412
     3332.25441       10.12649407        0.10684434
     3335.58666       10.19652970        0.10721771
     3338.92225       10.38138979        0.10818890
     3342.26117       10.47481685        0.10868029
     3345.60343       10.90830794        0.11091065
     3348.94904       11.42101891        0.11349310
     3352.29799       12.13260758        0.11698114
     3355.65028       12.52567316        0.11886688
     3359.00594       12.92086660        0.12073211
     3362.36494       13.43080735        0.12309811
     3365.72731       14.18539368        0.12651538
     3369.09303       14.78734999        0.12918226
     3372.46213       15.43110078        0.13196900
     3375.83459       15.95187760        0.13418486
     3379.21042       16.09451263        0.13479058
     3382.58963       16.26629059        0.13551388
     3385.97222       16.66468592        0.13717124
     3389.35820       16.56587889        0.13676993
     3392.74755       16.65848177        0.13715726
     3396.14030       16.33424822        0.13582209
     3399.53644       16.27296723        0.13557165
     3402.93598       15.54106207        0.13249280
     3406.33891       15.29028279        0.13142584
     3409.74525       14.62554248        0.12854275
     3413.15500       14.29881453        0.12710553
     3416.56815       13.84766503        0.12509015
     3419.98472       13.24727973        0.12235804
     3423.40471       12.95137098        0.12099029
     3426.82811       12.74637158        0.12003329
     3430.25494       12.70190479        0.11983247
     3433.68519       12.41892979        0.11849739
     3437.11888       12.35710248        0.11821239
     3440.55600       12.31830523        0.11803210
     3443.99655       12.46136182        0.11872395
     3447.44055       12.26051205        0.11777200
     3450.88799       12.46311929        0.11874978
     3454.33888       12.22791159        0.11763148
     3457.79322       12.33459138        0.11815714
     3461.25101       12.12586241        0.11716214
     3464.71226       12.28091509        0.11791713
     3468.17697       12.17711872        0.11742726
     3471.64515       12.05719974        0.11686125
     3475.11680       11.92954370        0.11624932
     3478.59191       11.71471604        0.11520842
     3482.07050       11.60507130        0.11467924
     3485.55258       11.43421880        0.11384388
     3489.03813       11.18743078        0.11262082
     3492.52717       11.04858267        0.11192819
     3496.01969       11.05350488        0.11196324
     3499.51571       10.81510103        0.11076280
     3503.01523       10.65650739        0.10996156
     3506.51824       10.54284182        0.10938256
     3510.02476       10.33030331        0.10828917
     3513.53479       10.36456821        0.10847670
     3517.04832       10.14161306        0.10731821
     3520.56537       10.03859759        0.10678419
     3524.08594       10.07653767        0.10699835
     3527.61002       10.09129915        0.10708739
     3531.13763       10.16959322        0.10751919
     3534.66877       10.13433897        0.10734861
     3538.20344       10.34866545        0.10848902
     3541.74164       10.68972509        0.11027823
     3545.28338       10.73786008        0.11054411
     3548.82867       11.11372513        0.11247626
     3552.37749       11.37580337        0.11381141
     3555.92987       11.69506387        0.11541491
     3559.48580       12.01267384        0.11698905
     3563.04529       12.67256961        0.12018048
     3566.60833       13.28552099        0.12307510
     3570.17494       13.83711141        0.12562638
     3573.74512       14.58739098        0.12900981
     3577.31886       15.42436110        0.13268388
     3580.89618       16.40394638        0.13685683
     3584.47708       17.28298354        0.14050489
     3588.06155       17.91693932        0.14308569
     3591.64962       18.98768411        0.14732991
     3595.24127       19.90474358        0.15087548
     3598.83651       20.67011749        0.15378085
     3602.43534       21.52813344        0.15697310
     3606.03778       21.86598560        0.15822931
     3609.64382       22.56688577        0.16077867
     3613.25346       22.76843679        0.16152562
     3616.86671       22.95155714        0.16220544
     3620.48358       22.58840791        0.16094132
     3624.10406       22.49748186        0.16064513
     3627.72817       22.12339103        0.15932993
     3631.35590       21.53117072        0.15720921
     3634.98725       20.93875572        0.15505591
     3638.62224       20.36119887        0.15292621
     3642.26086       19.53180053        0.14980258
     3645.90312       18.77958188        0.14691200
     3649.54903       18.31944405        0.14512563
     3653.19857       17.19209353        0.14060839
     3656.85177       16.60078323        0.13819284
     3660.50862       15.92482889        0.13537405
     3664.16913       15.36504978        0.13299599
     3667.83330       14.81230866        0.13060403
     3671.50114       14.26204233        0.12817683
     3675.17264       14.03393305        0.12717220
     3678.84781       13.66045558        0.12549538
     3682.52666       13.24275660        0.12358313
     3686.20918       12.93922529        0.12218132
     3689.89539       12.84405951        0.12175765
     3693.58529       13.05641359        0.12278695
     3697.27887       13.08667059        0.12295812
     3700.97615       13.22413946        0.12362796
     3704.67713       13.47604343        0.12482856
     3708.38181       13.64795044        0.12565110
     3712.09019       14.13132113        0.12788958
     3715.80228       14.98701089        0.13173402
     3719.51808       15.57614309        0.13433129
     3723.23760       16.71352058        0.13918623
     3726.96084       17.88499370        0.14401824
     3730.68780       19.09581054        0.14885229
     3734.41848       20.20652996        0.15315842
     3738.15290       21.73508097        0.15889091
     3741.89106       22.86937673        0.16302628
     3745.63295       23.80834183        0.16638112
     3749.37858       24.22154666        0.16786103
     3753.12796       24.47511803        0.16877885
     3756.88109       23.92302800        0.16690584
     3760.63797       23.39033017        0.16507495
     3764.39861       22.44525456        0.16174335
     3768.16300       21.23785043        0.15737257
     3771.93117       20.28155108        0.15382647
     3775.70310       18.96072305        0.14876846
     3779.47880       17.75521623        0.14399635
     3783.25828       16.83374815        0.14024946
     3787.04154       16.06809142        0.13705614
     3790.82858       15.52693227        0.13476578
     3794.61941       15.03256984        0.13263685
     3798.41403       14.84275940        0.13183352
     3802.21244       14.50441604        0.13035830
     3806.01465       14.37287004        0.12980344
     3809.82067       14.38453387        0.12989209
     3813.63049       14.28117655        0.12946337
     3817.44412       14.25587297        0.12938533
     3821.26156       14.49822999        0.13051777
     3825.08283       14.70776687        0.13149611
     3828.90791       15.08159625        0.13320122
     3832.73682       15.58442848        0.13544470
     3836.56955       16.16382057        0.13798063
     3840.40612       16.90114582        0.14113761
     3844.24653       18.02859011        0.14581761
     3848.09078       19.71004130        0.15251865
     3851.93887       22.00564637        0.16121278
     3855.79081       24.33194136        0.16957933
     3859.64660       27.13020056        0.17913158
     3863.50624       30.91194061        0.19128693
     3867.36975       35.18245850        0.20415755
     3871.23712       40.46348984        0.21903968
     3875.10836       46.59011823        0.23514616
     3878.98346       53.73402494        0.25265614
     3882.86245       61.15731919        0.26967706
     3886.74531       68.57129849        0.28569483
     3890.63206       75.87615705        0.30067502
     3894.52269       82.20051055        0.31310276
     3898.41721       87.25161817        0.32271735
     3902.31563       90.51242433        0.32881567
     3906.21794       92.05635482        0.33172261
     3910.12416       93.76437955        0.33490356
     3914.03429       94.18555962        0.33575530
     3917.94832       93.81999159        0.33519803
     3921.86627       92.12342912        0.33224040
     3925.78813       91.37712761        0.33098889
     3929.71392       91.20411692        0.33076975
     3933.64364       90.71259384        0.32997050
     3937.57728       89.35663482        0.32758412
     3941.51486       87.62345149        0.32448235
     3945.45637       86.23612175        0.32198976
     3949.40183       83.67630804        0.31725428
     3953.35123       80.54332857        0.31133550
     3957.30458       76.69594518        0.30388645
     3961.26189       72.04835463        0.29460016
     3965.22315       66.65106395        0.28341303
     3969.18837       61.40647510        0.27209483
     3973.15756       55.60343977        0.25898210
     3977.13072       49.91741337        0.24543898
     3981.10785       44.81700966        0.23261730
     3985.08896       40.24617352        0.22049165
     3989.07404       35.58827009        0.20739877
     3993.06312       31.98054769        0.19666243
     3997.05618       28.98878674        0.18729290
     4001.05324       26.20188674        0.17811596
     4005.05429       23.54670512        0.16890821
     4009.05935       21.58078038        0.16175551
     4013.06840       20.11162333        0.15620568
     4017.08147       18.95289321        0.15168927
     4021.09855       18.06300633        0.14814115
     4025.11965       17.23999258        0.14477846
     4029.14477       16.52734385        0.14180621
     4033.17392       15.96794562        0.13943828
     4037.20709       15.22966636        0.13622986
     4041.24430       15.29655394        0.13658214
     4045.28554       15.16318266        0.13603825
     4049.33083       15.03901672        0.13553413
     4053.38016       15.02429363        0.13552498
     4057.43354       15.07285637        0.13579929
     4061.49097       15.24411897        0.13662260
     4065.55246       15.86030857        0.13941714
     4069.61802       15.94159972        0.13983614
     4073.68763       16.19554712        0.14100992
     4077.76132       16.53652911        0.14254631
     4081.83908       16.98424694        0.14452682
     4085.92092       17.14170542        0.14525913
     4090.00684       17.13648220        0.14530166
     4094.09685       17.31197831        0.14610686
     4098.19095       17.38977671        0.14649802
     4102.28914       16.92119430        0.14457449
     4106.39143       16.95074699        0.14476789
     4110.49782       16.71700024        0.14382881
     4114.60832       16.70144248        0.14382307
     4118.72292       16.58087889        0.14336646
     4122.84165       16.44601342        0.14284810
     4126.96449       16.40483562        0.14273194
     4131.09145       16.11728779        0.14153645
     4135.22254       16.23658306        0.14212509
     4139.35777       15.86717280        0.14056242
     4143.49713       15.85570256        0.14057622
     4147.64062       15.52223571        0.13915016
     4151.78826       15.46641538        0.13896495
     4155.94005       15.41403020        0.13879697
     4160.09599       15.15367085        0.13767877
     4164.25609       15.06237824        0.13732564
     4168.42034       14.61385812        0.13532307
     4172.58876       14.52200695        0.13496364
     4176.76135       14.34145383        0.13417926
     4180.93811       14.33789315        0.13422748
     4185.11905       14.22313104        0.13375134
     4189.30417       14.29505717        0.13415569
     4193.49348       14.19494092        0.13375201
     4197.68697       13.88151926        0.13232498
     4201.88466       14.05544825        0.13321301
     4206.08654       13.70980647        0.13163019
     4210.29263       13.69364879        0.13161591
     4214.50292       13.79399372        0.13215888
     4218.71742       13.78552420        0.13218203
     4222.93614       13.64866472        0.13159419
     4227.15908       13.77368016        0.13225921
     4231.38624       13.59717382        0.13147292
     4235.61762       13.97724055        0.13336462
     4239.85324       14.20912577        0.13453836
     4244.09309       14.33761393        0.13521442
     4248.33719       14.31772163        0.13518953
     4252.58552       14.56276421        0.13641280
     4256.83811       14.63918733        0.13684247
     4261.09495       14.63534316        0.13689244
     4265.35604       15.17013614        0.13944493
     4269.62140       15.39738934        0.14055913
     4273.89102       15.98153356        0.14328096
     4278.16491       17.12470189        0.14840178
     4282.44307       18.21011224        0.15311783
     4286.72552       19.26650309        0.15758304
     4291.01224       20.21883159        0.16152528
     4295.30326       21.81365071        0.16787612
     4299.59856       22.86219840        0.17195756
     4303.89816       24.02556907        0.17637806
     4308.20206       24.88145744        0.17959560
     4312.51026       25.68484921        0.18257976
     4316.82277       26.55979471        0.18576921
     4321.13959       27.29163874        0.18841523
     4325.46073       27.94444655        0.19076618
     4329.78619       28.72771448        0.19353666
     4334.11598       29.28116984        0.19550331
     4338.45009       29.72749102        0.19710115
     4342.78854       30.83653989        0.20086466
     4347.13133       31.72348708        0.20386093
     4351.47846       32.41541568        0.20619125
     4355.82994       33.06352995        0.20836585
     4360.18577       33.99998208        0.21142558
     4364.54596       34.23496240        0.21228767
     4368.91050       34.43571589        0.21303543
     4373.27941       34.81594446        0.21433645
     4377.65269       34.47749257        0.21341744
     4382.03035       34.01615801        0.21211705
     4386.41238       33.61615266        0.21099202
     4390.79879       33.34906420        0.21027782
     4395.18959       32.73540996        0.20845683
     4399.58478       31.81277971        0.20562418
     4403.98436       30.85620920        0.20262814
     4408.38835       30.05603898        0.20010148
     4412.79673       29.07573565        0.19692725
     4417.20953       28.03185821        0.19348086
     4421.62674       26.91769351        0.18970705
     4426.04837       25.84997990        0.18601161
     4430.47442       24.05469745        0.17953994
     4434.90489       23.09306157        0.17602691
     4439.33979       21.63865366        0.17048768
     4443.77913       20.25621459        0.16504590
     4448.22291       19.08659534        0.16030670
     4452.67114       18.19802262        0.15662839
     4457.12381       17.65812789        0.15438132
     4461.58093       16.84516005        0.15087478
     4466.04251       15.92908967        0.14680128
     4470.50855       15.37527921        0.14431934
     4474.97906       15.20325522        0.14359819
     4479.45404       15.00124904        0.14272801
     4483.93350       14.72153408        0.14147872
     4488.41743       14.85856934        0.14222819
     4492.90585       14.89855847        0.14251041
     4497.39875       15.08049048        0.14346431
     4501.89615       15.25990544        0.14440711
     4506.39805       15.47544546        0.14551895
     4510.90445       15.84960878        0.14736636
     4515.41535       16.48613143        0.15038900
     4519.93077       17.24379298        0.15390343
     4524.45070       18.42404292        0.15918987
     4528.97515       19.70023698        0.16472487
     4533.50412       21.35793340        0.17162868
     4538.03763       23.03650341        0.17836041
     4542.57566       24.95506167        0.18576877
     4547.11824       27.46614626        0.19502797
     4551.66536       30.32307050        0.20506282
     4556.21702       32.82444622        0.21349748
     4560.77324       36.28336352        0.22462841
     4565.33401       39.58481762        0.23479847
     4569.89935       43.24094257        0.24557689
     4574.46925       47.40572302        0.25731754
     4579.04372       51.23299828        0.26770206
     4583.62276       55.31310645        0.27837321
     4588.20638       58.47864418        0.28643629
     4592.79459       61.33687697        0.29356518
     4597.38738       63.04028315        0.29783114
     4601.98477       64.10984036        0.30057207
     4606.58676       63.45577634        0.29923727
     4611.19334       61.24238464        0.29416468
     4615.80454       58.54544030        0.28780626
     4620.42034       54.43594821        0.27770597
     4625.04076       50.15860280        0.26673457
     4629.66580       45.16981243        0.25327472
     4634.29547       40.61067564        0.24030187
     4638.92976       36.01652757        0.22645105
     4643.56869       32.14984281        0.21408417
     4648.21226       28.71718716        0.20245960
     4652.86047       25.54131982        0.19106226
     4657.51333       23.13546897        0.18196900
     4662.17085       21.45255116        0.17534262
     4666.83302       19.98666152        0.16936415
     4671.49985       18.87411740        0.16469618
     4676.17135       18.12273933        0.16150488
     4680.84752       17.31737349        0.15798560
     4685.52837       16.86590599        0.15602135
     4690.21390       16.48990411        0.15438396
     4694.90411       16.38527234        0.15401334
     4699.59902       16.10999088        0.15282153
     4704.29862       15.79186887        0.15141353
     4709.00291       15.41207195        0.14969070
     4713.71192       15.17909124        0.14867328
     4718.42563       14.95461815        0.14767692
     4723.14405       14.93627755        0.14769202
     4727.86720       14.48622278        0.14555633
     4732.59507       14.03725825        0.14339385
     4737.32766       13.90098635        0.14280392
     4742.06499       13.69008862        0.14182123
     4746.80705       13.28998262        0.13983880
     4751.55386       13.44593730        0.14076781
     4756.30541       13.31427953        0.14018071
     4761.06172       13.15048882        0.13942272
     4765.82278       12.97174722        0.13857913
     4770.58860       12.96167392        0.13863530
     4775.35919       12.83346958        0.13805573
     4780.13455       12.78050180        0.13787880
     4784.91469       12.80406820        0.13811249
     4789.69960       12.90334212        0.13875426
     4794.48930       12.69590255        0.13774615
     4799.28379       12.61811214        0.13743411
     4804.08307       12.68722788        0.13791535
     4808.88716       12.51225777        0.13707329
     4813.69604       12.51740254        0.13721507
     4818.50974       12.48978292        0.13716856
     4823.32825       12.65438507        0.13818342
     4828.15158       12.47196667        0.13729560
     4832.97973       12.59575387        0.13808730
     4837.81271       12.33147186        0.13674176
     4842.65052       12.45703761        0.13755022
     4847.49317       12.56202067        0.13823944
     4852.34067       12.68239868        0.13901910
     4857.19301       12.34847959        0.13728600
     4862.05020       12.27548218        0.13699425
     4866.91225       12.64636609        0.13916394
     4871.77916       12.49669692        0.13846048
     4876.65094       12.42589900        0.13818068
     4881.52759       12.51688883        0.13879888
     4886.40912       12.49141743        0.13877663
     4891.29553       12.48618452        0.13886694
     4896.18682       12.59999826        0.13961636
     4901.08301       12.68494057        0.14020483
     4905.98409       12.51931693        0.13940364
     4910.89008       12.56682190        0.13979145
     4915.80097       12.84353833        0.14144162
     4920.71677       12.91429325        0.14195137
     4925.63749       12.93735670        0.14219815
     4930.56312       13.30802798        0.14435485
     4935.49369       13.93421483        0.14783819
     4940.42918       14.32216109        0.15000711
     4945.36961       14.63879721        0.15178490
     4950.31498       15.28214196        0.15522789
     4955.26529       16.05482922        0.15924476
     4960.22056       16.36629420        0.16091638
     4965.18078       16.57945329        0.16210077
     4970.14596       16.95084264        0.16405701
     4975.11611       17.31273283        0.16594253
     4980.09122       17.61836983        0.16754620
     4985.07131       17.47076870        0.16698014
     4990.05639       17.38829823        0.16674112
     4995.04644       17.18382401        0.16589739
     5000.04149       16.82007125        0.16427029
     5005.04153       16.86961049        0.16465381
     5010.04657       16.35405231        0.16226249
     5015.05662       16.18663387        0.16156984
     5020.07167       15.90908295        0.16031524
     5025.09175       15.45189747        0.15813164
     5030.11684       15.07522650        0.15633183
     5035.14696       14.71019553        0.15456204
     5040.18210       14.46323552        0.15339453
     5045.22228       14.32478928        0.15278812
     5050.26751       13.94817626        0.15090154
     5055.31777       13.73221135        0.14986858
     5060.37309       13.63810375        0.14948621
     5065.43346       13.41918940        0.14841170
     5070.49890       13.17535179        0.14719067
     5075.56940       13.16171198        0.14725076
     5080.64497       13.13218233        0.14721451
     5085.72561       12.99530540        0.14657510
     5090.81134       13.05878629        0.14706950
     5095.90215       13.11987100        0.14755278
     5100.99805       13.14872976        0.14785145
     5106.09905       13.28236877        0.14873494
     5111.20515       13.07610479        0.14771287
     5116.31635       12.95562446        0.14717230
     5121.43267       13.12277822        0.14825445
     5126.55410       13.29087295        0.14933578
     5131.68066       13.13065310        0.14857326
     5136.81234       13.04130344        0.14821216
     5141.94915       13.01434848        0.14819533
     5147.09110       13.04800121        0.14852293
     5152.23819       12.79299907        0.14720055
     5157.39043       12.98408422        0.14844679
     5162.54782       12.77761120        0.14739990
     5167.71037       12.83507441        0.14787008
     5172.87808       12.63465843        0.14685435
     5178.05095       12.71685695        0.14747793
     5183.22901       12.75780596        0.14785813
     5188.41223       12.80438488        0.14827124
     5193.60065       12.81309512        0.14845748
     5198.79425       12.60197302        0.14738416
     5203.99304       13.09225660        0.15036910
     5209.19703       12.81541402        0.14890993
     5214.40623       13.06542945        0.15050417
     5219.62064       12.98742039        0.15021047
     5224.84026       12.94187520        0.15009312
     5230.06510       13.16101824        0.15150643
     5235.29516       13.24560731        0.15214243
     5240.53046       13.28569927        0.15252841
     5245.77099       13.66460831        0.15484472
     5251.01676       13.68235390        0.15509513
     5256.26778       13.95952303        0.15681451
     5261.52404       14.57732685        0.16041673
     5266.78557       15.04836844        0.16315531
     5272.05235       15.09549261        0.16357748
     5277.32441       15.44011226        0.16559620
     5282.60173       15.98354718        0.16866649
     5287.88433       15.97191582        0.16878145
     5293.17222       16.25893095        0.17045971
     5298.46539       16.65674916        0.17270934
     5303.76385       16.57448470        0.17246362
     5309.06762       16.66548094        0.17311917
     5314.37669       16.76803258        0.17383308
     5319.69106       16.77788855        0.17406064
     5325.01075       16.19093784        0.17117155
     5330.33576       15.89730537        0.16978982
     5335.66610       16.11894497        0.17114542
     5341.00177       15.71709539        0.16917423
     5346.34277       15.24140383        0.16677043
     5351.68911       14.81152439        0.16458367
     5357.04080       14.71218309        0.16420042
     5362.39784       14.59397711        0.16371249
     5367.76024       14.02800332        0.16068615
     5373.12800       14.00300486        0.16071905
     5378.50113       13.90576401        0.16032882
     5383.87963       13.77972503        0.15976736
     5389.26351       13.57737143        0.15876648
     5394.65277       13.49483114        0.15846161
     5400.04742       13.20991092        0.15694847
     5405.44747       13.53532708        0.15904309
     5410.85292       13.41588483        0.15851546
     5416.26377       13.21989006        0.15753582
     5421.68004       13.58397138        0.15986236
     5427.10172       13.30290958        0.15836701
     5432.52882       13.34346843        0.15878951
     5437.96135       13.33710921        0.15893196
     5443.39931       13.26332557        0.15866406
     5448.84271       13.11432795        0.15793824
     5454.29155       13.14050239        0.15827415
     5459.74584       13.26549481        0.15921381
     5465.20559       13.26915575        0.15940904
     5470.67079       13.09491683        0.15853080
     5476.14146       13.14679909        0.15901665
     5481.61760       13.21222362        0.15960997
     5487.09922       13.22447250        0.15985083
     5492.58632       13.32152379        0.16061085
     5498.07891       13.28292441        0.16054850
     5503.57699       13.26040205        0.16060667
     5509.08056       13.51477050        0.16231959
     5514.58964       13.78148370        0.16409358
     5520.10423       13.73502076        0.16399830
     5525.62434       13.72479759        0.16412305
     5531.14996       13.72924642        0.16432526
     5536.68111       13.66452773        0.16412415
     5542.21779       13.92181698        0.16584766
     5547.76001       13.87905019        0.16578454
     5553.30777       13.66548697        0.16468537
     5558.86108       13.67529002        0.16492256
     5564.41994       13.66860467        0.16507316
     5569.98436       13.84842700        0.16634828
     5575.55434       13.80978144        0.16629896
     5581.12990       14.11769179        0.16832840
     5586.71103       14.29727283        0.16958584
     5592.29774       13.93255927        0.16760542
     5597.89004       14.43019050        0.17077118
     5603.48793       14.47122389        0.17120057
     5609.09142       14.46022601        0.17132659
     5614.70051       14.52827981        0.17193249
     5620.31521       14.67765787        0.17300913
     5625.93552       14.51751557        0.17225952
     5631.56146       14.26330097        0.17093386
     5637.19302       14.42739007        0.17211792
     5642.83021       14.63767310        0.17357614
     5648.47304       14.63683354        0.17376947
     5654.12152       14.55715117        0.17348964
     5659.77564       14.56763392        0.17375315
     5665.43541       14.44700701        0.17324807
     5671.10085       14.81135436        0.17561576
     5676.77195       14.66335384        0.17493600
     5682.44872       14.77051131        0.17578096
     5688.13117       15.01210751        0.17742690
     5693.81930       15.14610815        0.17842179
     5699.51312       15.11297787        0.17842682
     5705.21263       15.40260585        0.18034648
     5710.91785       15.86909869        0.18328078
     5716.62876       16.18939782        0.18533429
     5722.34539       16.56215271        0.18767757
     5728.06774       16.81473213        0.18932471
     5733.79581       17.43408276        0.19301795
     5739.52960       18.85322802        0.20096136
     5745.26913       20.00939290        0.20727668
     5751.01440       21.31192398        0.21417132
     5756.76542       22.90125967        0.22229650
     5762.52218       24.47480102        0.23008340
     5768.28470       26.16932405        0.23819660
     5774.05299       28.21342118        0.24762315
     5779.82704       30.01247730        0.25572340
     5785.60687       31.42453721        0.26198427
     5791.39247       32.22976302        0.26563096
     5797.18387       32.31770994        0.26629602
     5802.98105       33.29242346        0.27062636
     5808.78403       33.86505970        0.27326252
     5814.59282       33.74920202        0.27310865
     5820.40741       32.87057815        0.26984324
     5826.22782       32.79277553        0.26986032
     5832.05404       31.92343562        0.26656781
     5837.88610       31.32820756        0.26437786
     5843.72398       31.15532933        0.26395837
     5849.56771       30.19902904        0.26020330
     5855.41728       29.21422830        0.25622259
     5861.27269       28.12956363        0.25171277
     5867.13397       27.04331857        0.24709877
     5873.00110       26.21277528        0.24357821
     5878.87410       24.69066345        0.23668234
     5884.75297       23.72467241        0.23227704
     5890.63773       22.88853751        0.22842493
     5896.52837       22.08280685        0.22465507
     5902.42489       21.46859607        0.22178091
     5908.32732       21.19529511        0.22063537
     5914.23565       21.12268352        0.22052196
     5920.14988       21.75873184        0.22410704
     5926.07003       22.07330914        0.22600331
     5931.99610       23.05108233        0.23124538
     5937.92810       24.58837648        0.23913068
     5943.86603       25.61725552        0.24439987
     5949.80989       27.42855751        0.25322838
     5955.75970       28.98820009        0.26065824
     5961.71546       30.38258202        0.26718978
     5967.67718       31.81581196        0.27377191
     5973.64485       32.31326311        0.27626492
     5979.61850       32.53543465        0.27756050
     5985.59812       32.50520407        0.27777378
     5991.58372       31.83752566        0.27525572
     5997.57530       30.51392977        0.26980999
     6003.57287       29.35640663        0.26496790
     6009.57645       27.75079710        0.25792224
     6015.58602       25.85258164        0.24925142
     6021.60161       23.99473604        0.24043459
     6027.62321       23.24787970        0.23694934
     6033.65083       22.15109338        0.23156986
     6039.68449       20.55480216        0.22334940
     6045.72417       19.47195961        0.21766565
     6051.76989       18.57191387        0.21283589
     6057.82166       17.80222350        0.20863185
     6063.87949       17.36254574        0.20629719
     6069.94337       16.87647294        0.20366247
     6076.01331       16.46971487        0.20144755
     6082.08932       16.16796048        0.19983564
     6088.17141       16.04231113        0.19930977
     6094.25958       16.11086622        0.19999968
     6100.35384       15.93657818        0.19916534
     6106.45420       15.66968111        0.19774012
     6112.56065       15.48345329        0.19681002
     6118.67321       15.70147395        0.19846644
     6124.79188       15.68061195        0.19858739
     6130.91668       15.35093074        0.19673661
     6137.04759       15.31756560        0.19677510
     6143.18464       15.50547735        0.19824564
     6149.32782       15.08619506        0.19579975
     6155.47715       15.37847788        0.19794554
     6161.63263       15.51816441        0.19909998
     6167.79426       15.47347915        0.19909253
     6173.96206       15.45465245        0.19923046
     6180.13602       15.46216679        0.19953737
     6186.31615       15.68664022        0.20124807
     6192.50247       15.48736848        0.20024692
     6198.69497       15.64614725        0.20153885
     6204.89367       15.58109804        0.20138085
     6211.09856       15.89810446        0.20369165
     6217.30966       16.06194149        0.20503783
     6223.52697       15.95265675        0.20461021
     6229.75050       16.31341611        0.20719007
     6235.98025       16.35461958        0.20773308
     6242.21623       16.47534225        0.20878991
     6248.45844       16.00529517        0.20607355
     6254.70690       16.23645972        0.20784024
     6260.96161       16.24776645        0.20819631
     6267.22257       16.32616069        0.20898775
     6273.48979       16.42726491        0.20993698
     6279.76328       16.85803658        0.21295423
     6286.04305       16.86338735        0.21327719
     6292.32909       16.58574388        0.21182051
     6298.62142       16.93175850        0.21431941
     6304.92004       16.66543660        0.21291367
     6311.22496       16.77665814        0.21391829
     6317.53619       16.69893388        0.21373029
     6323.85372       16.80326224        0.21470521
     6330.17758       16.96575992        0.21603414
     6336.50775       17.01968002        0.21667607
     6342.84426       18.01241518        0.22323102
     6349.18710       18.60497301        0.22720776
     6355.53629       19.49672636        0.23291389
     6361.89183       20.82768730        0.24107433
     6368.25372       22.37644264        0.25023268
     6374.62197       24.28418900        0.26108708
     6380.99660       26.94888574        0.27543795
     6387.37759       30.18563109        0.29193824
     6393.76497       34.37720952        0.31201152
     6400.15873       40.44026277        0.33895435
     6406.55889       46.85906705        0.36542218
     6412.96545       54.73495670        0.39555485
     6419.37842       62.83613944        0.42448720
     6425.79780       72.13929130        0.45560122
     6432.22359       81.51711140        0.48509422
     6438.65582       89.67090790        0.50959332
     6445.09447       96.03504663        0.52820202
     6451.53957      102.10782909        0.54557860
     6457.99111      105.68768045        0.55592720
     6464.44910      107.93990443        0.56268056
     6470.91355      108.13503478        0.56403642
     6477.38446      106.35235808        0.56025133
     6483.86185      105.41099796        0.55859415
     6490.34571      103.28347615        0.55373189
     6496.83605      101.58114727        0.54994604
     6503.33289       99.65714268        0.54555542
     6509.83622       97.14113257        0.53939990
     6516.34606       96.51976093        0.53845229
     6522.86240       94.20194591        0.53269071
     6529.38527       91.84801553        0.52677115
     6535.91465       89.39400665        0.52041638
     6542.45057       87.05779992        0.51427130
     6548.99302       83.78908972        0.50520061
     6555.54201       80.94785747        0.49726431
     6562.09755       77.94330229        0.48861445
     6568.65965       74.88738998        0.47957066
     6575.22831       71.85038846        0.47037124
     6581.80354       68.18040526        0.45883332
     6588.38534       63.97903539        0.44506882
     6594.97373       59.75895165        0.43070199
     6601.56870       54.85060198        0.41317200
     6608.17027       49.77836481        0.39414502
     6614.77844       45.74326330        0.37834611
     6621.39322       41.76426394        0.36199837
     6628.01461       37.11918169        0.34173383
     6634.64263       33.40835586        0.32466031
     6641.27727       30.47720364        0.31054016
     6647.91855       28.25160491        0.29939845
     6654.56646       25.97209422        0.28747571
     6661.22103       23.97237492        0.27658456
     6667.88225       22.50570893        0.26838755
     6674.55013       21.59344867        0.26327461
     6681.22468       20.79295959        0.25872562
     6687.90591       20.04919899        0.25443862
     6694.59381       19.36636710        0.25043775
     6701.28841       18.92876852        0.24795411
     6707.98970       18.89847052        0.24811460
     6714.69769       18.69654840        0.24716170
     6721.41238       18.87362018        0.24872070
     6728.13380       18.78724445        0.24850288
     6734.86193       18.41076390        0.24636621
     6741.59679       18.28722689        0.24590703
     6748.33839       18.47973349        0.24759238
     6755.08673       18.48166855        0.24796453
     6761.84181       18.54596642        0.24876752
     6768.60366       18.35910170        0.24788394
     6775.37226       18.46668991        0.24900826
     6782.14763       18.56662752        0.25004484
     6788.92978       18.54249044        0.25026167
     6795.71871       18.73082707        0.25190479
     6802.51443       19.01032049        0.25418990
     6809.31694       18.87723561        0.25366900
     6816.12626       18.74315446        0.25315041
     6822.94239       19.31587108        0.25736924
     6829.76533       19.21255471        0.25709347
     6836.59509       19.28488873        0.25797440
     6843.43169       19.24089213        0.25806756
     6850.27512       19.79494846        0.26215293
     6857.12540       19.81617358        0.26270657
     6863.98252       20.29285566        0.26626397
     6870.84650       20.12153134        0.26554342
     6877.71735       20.26167967        0.26687745
     6884.59507       20.05417409        0.26593704
     6891.47966       19.76694608        0.26443383
     6898.37114       20.24742815        0.26804118
     6905.26951       20.01229743        0.26688968
     6912.17478       19.59735238        0.26453520
     6919.08696       19.92589098        0.26717671
     6926.00604       19.91699402        0.26752647
     6932.93205       20.34587791        0.27081097
     6939.86498       20.17967555        0.27015921
     6946.80485       20.44113904        0.27234172
     6953.75165       20.65824245        0.27421960
     6960.70540       20.41766989        0.27303678
     6967.66611       20.78624296        0.27595869
     6974.63378       21.12829372        0.27866573
     6981.60841       20.95693794        0.27797230
     6988.59002       21.06399731        0.27911699
     6995.57861       20.79422259        0.27779049
     7002.57419       20.42888233        0.27577792
     7009.57676       20.39703844        0.27601404
     7016.58634       20.56185581        0.27756257
     7023.60292       20.86950375        0.28009166
     7030.62653       21.21898919        0.28289782
     7037.65715       21.06658012        0.28232591
     7044.69481       21.50153313        0.28567812
     7051.73951       22.03723346        0.28968691
     7058.79124       22.76158513        0.29491115
     7065.85004       23.34583682        0.29914957
     7072.91589       23.89536186        0.30312536
     7079.98880       24.42278612        0.30693723
     7087.06879       25.13568200        0.31190982
     7094.15586       26.23848193        0.31919079
     7101.25002       27.08505684        0.32482147
     7108.35127       28.90455625        0.33608907
     7115.45962       30.81964899        0.34766011
     7122.57508       31.69490134        0.35312797
     7129.69765       33.17018399        0.36182982
     7136.82735       33.89655634        0.36634965
     7143.96418       35.18756286        0.37390021
     7151.10814       34.96464423        0.37329598
     7158.25925       34.17724463        0.36962741
     7165.41751       33.13171012        0.36447829
     7172.58293       32.20682321        0.35994927
     7179.75551       30.73044733        0.35212608
     7186.93526       30.22924489        0.34978365
     7194.12220       29.44158598        0.34572551
     7201.31632       27.61179988        0.33533854
     7208.51764       27.06555437        0.33252259
     7215.72616       26.22358317        0.32781253
     7222.94188       26.00917622        0.32698462
     7230.16482       25.23713685        0.32263060
     7237.39499       24.63508653        0.31924587
     7244.63238       24.36299182        0.31798198
     7251.87702       24.57790081        0.31989355
     7259.12889       24.20992138        0.31804594
     7266.38802       23.95602995        0.31687402
     7273.65441       23.97594320        0.31751357
     7280.92806       23.31436375        0.31358657
     7288.20899       23.21936330        0.31347693
     7295.49720       23.03491646        0.31273388
     7302.79270       22.88409735        0.31220129
     7310.09549       23.01206689        0.31358658
     7317.40559       23.61438730        0.31820443
     7324.72299       24.27412327        0.32316458
     7332.04771       24.69377023        0.32648229
     7339.37976       25.44914328        0.33198189
     7346.71914       26.96398263        0.34232709
     7354.06586       28.59462848        0.35314342
     7361.41993       32.34347471        0.37626340
     7368.78135       37.11587802        0.40381927
     7376.15013       42.75034057        0.43424368
     7383.52628       52.22276656        0.48098382
     7390.90980       62.43036892        0.52698829
     7398.30071       77.74536266        0.58942082
     7405.69902       97.69899540        0.66233595
     7413.10471      124.31542785        0.74909265
     7420.51782      156.12779553        0.84169292
     7427.93834      199.58171766        0.95435052
     7435.36628      250.94321583        1.07323986
     7442.80164      314.72908335        1.20568114
     7450.24444      389.87795036        1.34615265
     7457.69469      467.39840146        1.47824669
     7465.15238      552.54001293        1.61202802
     7472.61753      640.17700206        1.74028162
     7480.09015      711.10259445        1.83872726
     7487.57024      766.05926908        1.91268688
     7495.05781      803.70343605        1.96308473
     7502.55287      813.18021139        1.97808174
     7510.05542      795.20451369        1.95869927
     7517.56548      754.64725400        1.91012022
     7525.08304      697.05586524        1.83738265
     7532.60813      619.14754881        1.73275581
     7540.14074      541.77913117        1.62164719
     7547.68088      464.11189793        1.50151394
     7555.22856      387.36745347        1.37220913
     7562.78379      313.09418540        1.23413443
     7570.34657      258.21888714        1.12140801
     7577.91692      211.26392047        1.01501446
     7585.49483      172.01980822        0.91662661
     7593.08033      137.20114416        0.81941183
     7600.67341      112.26484387        0.74199249
     7608.27408       92.46212088        0.67416746
     7615.88236       77.41553593        0.61767920
     7623.49824       66.50323486        0.57334550
     7631.12174       57.76410692        0.53512184
     7638.75286       50.87332589        0.50294016
     7646.39161       45.88068119        0.47836944
     7654.03800       41.67175087        0.45665686
     7661.69204       39.25676614        0.44394410
     7669.35373       37.58919348        0.43513054
     7677.02309       36.01268991        0.42658365
     7684.70011       35.93685240        0.42689511
     7692.38481       35.25612200        0.42354608
     7700.07719       34.87110355        0.42192212
     7707.77727       35.30641648        0.42525305
     7715.48505       37.13700597        0.43691355
     7723.20053       39.14956777        0.44938929
     7730.92373       41.62198082        0.46415495
     7738.65466       44.58048328        0.48119525
     7746.39331       47.69965877        0.49863942
     7754.13971       51.71328340        0.52015194
     7761.89385       56.98192865        0.54697877
     7769.65574       60.87799780        0.56637005
     7777.42540       65.43300570        0.58828648
     7785.20282       69.78318595        0.60866706
     7792.98802       72.28870347        0.62060326
     7800.78101       73.27578112        0.62592920
     7808.58179       74.46164851        0.63212379
     7816.39037       73.63383174        0.62972396
     7824.20676       70.70093814        0.61808392
     7832.03097       69.14493659        0.61229230
     7839.86300       67.14487864        0.60441383
     7847.70287       64.19204147        0.59199522
     7855.55057       60.51053550        0.57568305
     7863.40612       57.50558677        0.56213975
     7871.26952       54.30822287        0.54718096
     7879.14079       49.71151857        0.52439922
     7887.01994       47.09178970        0.51123214
     7894.90696       43.89389473        0.49436213
     7902.80186       40.01305694        0.47276994
     7910.70466       37.26210253        0.45703374
     7918.61537       34.88640144        0.44296838
     7926.53398       33.37625788        0.43398643
     7934.46052       31.47251929        0.42213984
     7942.39498       30.30576767        0.41501455
     7950.33737       28.88968209        0.40586794
     7958.28771       28.58034509        0.40438858
     7966.24600       27.92946741        0.40044973
     7974.21224       26.79613366        0.39294912
     7982.18646       26.69235280        0.39288839
     7990.16864       27.06410857        0.39631704
     7998.15881       27.36619011        0.39921633
     8006.15697       27.67281104        0.40222030
     8014.16313       28.12636778        0.40621469
     8022.17729       28.61796573        0.41048209
     8030.19947       29.99661776        0.42102011
     8038.22967       31.18909671        0.43012021
     8046.26790       32.43578674        0.43943812
     8054.31417       33.39963466        0.44672195
     8062.36848       34.97808306        0.45800052
     8070.43085       35.55025357        0.46261797
     8078.50128       35.40381138        0.46248333
     8086.57978       35.11174171        0.46141183
     8094.66636       35.31336945        0.46357320
     8102.76103       33.38863613        0.45156238
     8110.86379       32.37079671        0.44542302
     8118.97465       30.67656339        0.43436892
     8127.09363       30.07893760        0.43087721
     8135.22072       28.20745776        0.41801470
     8143.35594       26.93346496        0.40918360
     8151.49930       26.47261986        0.40637413
     8159.65080       25.51127973        0.39961425
     8167.81045       25.43270899        0.39973266
     8175.97826       24.78526470        0.39533008
     8184.15423       24.39986142        0.39292548
     8192.33839       24.52202593        0.39458750
     8200.53073       24.60735484        0.39602369
     8208.73126       24.53930284        0.39619360
     8216.93999       25.69228770        0.40612848
     8225.15693       25.43893418        0.40482325
     8233.38209       25.56246935        0.40654820
     8241.61547       26.34085505        0.41344306
     8249.85708       27.19637978        0.42085870
     8258.10694       27.78592679        0.42614929
     8266.36505       28.06228215        0.42904370
     8274.63141       28.79545323        0.43543664
     8282.90604       30.28266850        0.44737722
     8291.18895       30.56681347        0.45026314
     8299.48014       30.35093143        0.44950124
     8307.77962       30.15429642        0.44889469
     8316.08740       30.58075860        0.45287729
     8324.40349       29.67118353        0.44688723
     8332.72789       29.95378025        0.44982142
     8341.06062       29.62831925        0.44823854
     8349.40168       28.30983731        0.43893496
     8357.75108       27.37453477        0.43239043
     8366.10883       26.75697285        0.42823600
     8374.47494       26.89459925        0.43017335
     8382.84941       26.21357272        0.42543474
     8391.23226       25.23869538        0.41820504
     8399.62350       25.21184411        0.41875791
     8408.02312       24.90695695        0.41700191
     8416.43114       24.97388637        0.41829377
     8424.84757       24.25571613        0.41296066
     8433.27242       24.80205508        0.41835180
     8441.70569       24.20747444        0.41411642
     8450.14740       23.72063470        0.41064657
     8458.59755       23.70808182        0.41124684
     8467.05614       22.80810593        0.40408985
     8475.52320       23.04447049        0.40696344
     8483.99872       23.04109220        0.40769023
     8492.48272       23.10865779        0.40903971
     8500.97521       23.23459106        0.41086235
     8509.47618       23.04893250        0.41000369
     8517.98566       23.65633717        0.41617605
     8526.50364       23.06810133        0.41169916
     8535.03015       22.92640766        0.41118230
     8543.56518       23.72712541        0.41914872
     8552.10874       23.47548662        0.41768813
     8560.66085       23.78976888        0.42126810
     8569.22151       24.01973872        0.42405907
     8577.79073       24.50098174        0.42911636
     8586.36852       24.17149359        0.42702913
     8594.95489       25.22982418        0.43710848
     8603.54985       25.45240225        0.43985093
     8612.15340       26.66924687        0.45114336
     8620.76555       27.28583475        0.45718808
     8629.38632       27.78179579        0.46216396
     8638.01570       27.51987538        0.46082414
     8646.65372       28.68027143        0.47137986
     8655.30037       29.06589307        0.47546800
     8663.95567       28.79657748        0.47408866
     8672.61963       28.16819755        0.46974206
     8681.29225       26.90245164        0.45992207
     8689.97354       27.62982661        0.46700747
     8698.66351       27.10536819        0.46336123
     8707.36218       26.17919185        0.45620785
     8716.06954       25.60323002        0.45202679
     8724.78561       25.93603939        0.45586990
     8733.51039       25.16385710        0.44979749
     8742.24390       25.17575024        0.45076248
     8750.98615       24.96332609        0.44972153
     8759.73713       25.15120952        0.45228580
     8768.49687       25.25102473        0.45403781
     8777.26537       24.70663677        0.44996066
     8786.04263       24.81637077        0.45183147
     8794.82868       25.17603023        0.45602907
     8803.62350       26.10799682        0.46521303
     8812.42713       26.41518714        0.46885408
     8821.23956       26.01640693        0.46617493
     8830.06080       25.83456603        0.46546733
     8838.89086       26.32622352        0.47077170
     8847.72975       26.77997664        0.47576623
     8856.57748       27.41043803        0.48223137
     8865.43405       26.90912370        0.47874679
     8874.29949       27.17010927        0.48201196
     8883.17379       27.14338128        0.48267745
     8892.05696       25.84206096        0.47181956
     8900.94902       25.84311098        0.47282855
     8909.84997       25.42034153        0.46981147
     8918.75982       25.72650418        0.47351140
     8927.67858       25.18226581        0.46930616
     8936.60626       24.67600949        0.46552686
     8945.54286       25.15855122        0.47090199
     8954.48840       24.38391381        0.46445053
     8963.44289       24.50679691        0.46650614
     8972.40634       25.14836375        0.47351265
     8981.37874       24.68070223        0.47004782
     8990.36012       24.99260156        0.47394869
     8999.35048       25.05786565        0.47543521
     9008.34983       26.05668202        0.48578881
     9017.35818       25.89433429        0.48526623
     9026.37554       26.34242742        0.49043122
     9035.40192       26.94071555        0.49693536
     9044.43732       28.38078323        0.51120001
     9053.48175       30.07607515        0.52736466
     9062.53524       31.02377628        0.53672587
     9071.59777       32.68574721        0.55212356
     9080.66937       35.02810578        0.57290012
     9089.75004       37.55797281        0.59467001
     9098.83979       39.75746304        0.61324574
     9107.93863       42.48650457        0.63544422
     9117.04657       47.44492869        0.67331426
     9126.16361       52.23191855        0.70837661
     9135.28978       57.63598489        0.74614277
     9144.42507       62.36889839        0.77819881
     9153.56949       67.00948746        0.80884333
     9162.72306       74.01216470        0.85252463
     9171.88578       78.21562960        0.87857532
     9181.05767       82.51980645        0.90454116
     9190.23873       86.80161380        0.92985678
     9199.42897       87.13566638        0.93333969
     9208.62840       87.25140605        0.93544447
     9217.83702       85.43746247        0.92693616
     9227.05486       81.35111186        0.90552585
     9236.28192       76.80161522        0.88082215
     9245.51820       72.23283118        0.85515534
     9254.76372       65.31569690        0.81394316
     9264.01848       59.64780674        0.77869902
     9273.28250       53.49291235        0.73836850
     9282.55578       47.88931575        0.69951011
     9291.83834       44.74982288        0.67719349
     9301.13018       39.75760132        0.63926106
     9310.43131       36.68057781        0.61512231
     9319.74174       34.44081197        0.59697629
     9329.06148       32.55840286        0.58146328
     9338.39054       32.78750433        0.58461306
     9347.72893       30.58131912        0.56566267
     9357.07666       29.23170498        0.55406506
     9366.43374       29.28829027        0.55566396
     9375.80017       29.07064740        0.55464609
     9385.17597       28.35986564        0.54894659
     9394.56115       28.65158730        0.55279493
     9403.95571       28.60937626        0.55343246
     9413.35966       27.63306316        0.54494302
     9422.77302       27.32462241        0.54301460
     9432.19580       26.65805209        0.53739967
     9441.62799       26.21438085        0.53395267
     9451.06962       26.62270348        0.53914443
     9460.52069       26.15413048        0.53547147
     9469.98121       26.50599727        0.54007193
     9479.45119       25.87548352        0.53463158
     9488.93064       25.20924448        0.52868403
     9498.41957       25.49686896        0.53281264
     9507.91799       25.39924726        0.53281826
     9517.42591       25.64252908        0.53634800
     9526.94334       25.41385558        0.53499185
     9536.47028       24.94454504        0.53113400
     9546.00675       24.74620087        0.53003998
     9555.55276       24.74129621        0.53102547
     9565.10831       24.24377213        0.52665522
     9574.67342       25.59434636        0.54226537
     9584.24809       25.38906794        0.54115953
     9593.83234       24.99059393        0.53789744
     9603.42617       24.98749936        0.53895093
     9613.02960       25.35702529        0.54397726
     9622.64263       24.30032114        0.53361114
     9632.26527       25.78158510        0.55077839
     9641.89753       25.81030748        0.55219802
     9651.53943       24.99004239        0.54456571
     9661.19097       25.85717435        0.55505200
     9670.85216       24.90937227        0.54584010
     9680.52301       25.18531635        0.54999511
     9690.20354       24.39288059        0.54230397
     9699.89374       25.27195758        0.55317575
     9709.59364       25.30008815        0.55460785
     9719.30323       25.16665680        0.55425851
     9729.02253       24.81603432        0.55148095
     9738.75155       24.84323449        0.55296781
     9748.49031       25.01236754        0.55589753
     9758.23880       24.39684207        0.55014131
     9767.99704       24.60295892        0.55363186
     9777.76503       25.13902687        0.56079806
     9787.54280       25.47010282        0.56561523
     9797.33034       24.89672134        0.56029432
     9807.12767       25.47520839        0.56794269
     9816.93480       25.92735398        0.57429271
     9826.75173       25.15734687        0.56684465
     9836.57848       25.36278341        0.57030211
     9846.41506       24.99241584        0.56731155
     9856.26148       25.98823169        0.57972029
     9866.11774       25.89813416        0.57993982
     9875.98386       25.79069355        0.57992815
     9885.85984       25.19933891        0.57442022
     9895.74570       24.23092111        0.56464866
     9905.64145       25.99227355        0.58593120
     9915.54709       25.24701755        0.57857560
     9925.46264       25.67368632        0.58469510
     9935.38810       25.52147406        0.58420648
     9945.32349       25.44351657        0.58452007
     9955.26881       25.29105739        0.58394030
     9965.22408       25.14430776        0.58348096
     9975.18930       25.47146426        0.58844293
     9985.16449       24.39646640        0.57706003
     9995.14966       24.07070288        0.57433567
    10005.14481       24.28412937        0.57801321
    10015.14995       24.78608932        0.58512506
    10025.16510       24.91650094        0.58784768
    10035.19027       24.42338253        0.58309411
    10045.22546       23.80439697        0.57686818
    10055.27068       24.60399147        0.58764438
    10065.32595       24.79545140        0.59115171
    10075.39128       24.38654654        0.58728910
    10085.46667       24.92417302        0.59491342
    10095.55214       24.86684448        0.59553953
    10105.64769       25.15142595        0.60015848
    10115.75334       24.74214003        0.59634393
    10125.86909       24.96028551        0.60015916
    10135.99496       25.27083166        0.60520609
    10146.13095       25.27220831        0.60640021
    10156.27708       25.54913864        0.61106543
    10166.43336       25.49849068        0.61165979
    10176.59979       25.58930280        0.61398613
    10186.77639       25.41320765        0.61307724
    10196.96317       25.57276834        0.61624551
    10207.16013       24.89940478        0.60929309
    10217.36729       25.82181885        0.62187018
    10227.58466       24.76141991        0.61016093
    10237.81225       24.92265608        0.61335610
    10248.05006       24.97946959        0.61533694
    10258.29811       24.81469422        0.61453273
    10268.55641       25.02167114        0.61845284
    10278.82496       24.88138238        0.61789447
    10289.10379       25.34358140        0.62486860
    10299.39289       24.99314203        0.62191585
    10309.69228       24.76262565        0.62039278
    10320.00198       24.61554656        0.61972624
    10330.32198       24.86385071        0.62419420
    10340.65230       25.77717664        0.63686010
    10350.99295       25.13202248        0.63018794
    10361.34395       25.41096691        0.63501337
    10371.70529       25.91572279        0.64266899
    10382.07700       25.36274010        0.63717863
    10392.45907       26.17380413        0.64857208
    10402.85153       26.26455534        0.65110392
    10413.25438       26.58424976        0.65646697
    10423.66764       25.97855484        0.65030520
    10434.09130       26.67452162        0.66046940
    10444.52540       26.07415960        0.65439115
    10454.96992       25.24995999        0.64533140
    10465.42489       25.61335427        0.65124601
    10475.89032       25.66783432        0.65336867
    10486.36621       26.09239872        0.66012006
    10496.85257       25.96361486        0.65981568
    10507.34943       25.54297003        0.65581068
    10517.85678       27.62396643        0.68345319
    10528.37463       25.50344953        0.65814519
    10538.90301       24.93775526        0.65206108
    10549.44191       25.16866332        0.65644505
    10559.99135       26.03071208        0.66902274
    10570.55134       26.08753432        0.67103750
    10581.12189       26.01432518        0.67151604
    10591.70302       25.61562558        0.66764161
    10602.29472       25.80242054        0.67144441
    10612.89701       25.98308438        0.67511132
    10623.50991       25.49769174        0.67036203
    10634.13342       25.97605710        0.67787335
    10644.76755       26.37870705        0.68458489
    10655.41232       25.56511303        0.67530035
    10666.06773       26.19851478        0.68508209
    10676.73380       25.81109231        0.68137091
    10687.41054       27.23597490        0.70142031
    10698.09795       27.26583682        0.70324191
    10708.79604       26.11256337        0.68947984
    10719.50484       26.90618990        0.70134167
    10730.22434       26.13406932        0.69272273
    10740.95457       25.89605729        0.69113628
    10751.69552       26.44759463        0.69980100
    10762.44722       25.33503935        0.68625983
    10773.20967       25.92834525        0.69565558
    10783.98288       26.57846864        0.70580653
    10794.76686       26.50881747        0.70631545
    10805.56163       26.32992630        0.70531122
    10816.36719       25.49772462        0.69542400
    10827.18355       26.82203580        0.71487633
    10838.01074       27.63453853        0.72701103
    10848.84875       27.00748051        0.72022542
    10859.69760       26.77346768        0.71868001
    10870.55730       26.05650781        0.71041243
    10881.42785       25.37180535        0.70226576
    10892.30928       25.75686443        0.70905349
    10903.20159       25.96585678        0.71359471
    10914.10479       27.05818486        0.72997864
    10925.01890       28.07945190        0.74516808
    10935.94391       27.25414225        0.73570384
    10946.87986       26.98312518        0.73355767
    10957.82674       27.52400558        0.74248099
    10968.78457       26.03553841        0.72362584
    10979.75335       27.36216681        0.74325486
    10990.73310       26.79111465        0.73706403
    11001.72384       27.25435042        0.74523438
    11012.72556       26.32779156        0.73405783
    11023.73829       26.21652471        0.73383598
    11034.76202       28.53190507        0.76713104
    11045.79679       26.24249683        0.73718706
    11056.84258       26.63989087        0.74442143
    11067.89943       27.08040712        0.75206599
    11078.96733       27.95825976        0.76572967
    11090.04629       26.44671299        0.74653072
    11101.13634       27.37426786        0.76100917
    11112.23747       27.03884771        0.75796675
    11123.34971       27.23028524        0.76228594
    11134.47306       27.21952876        0.76370610
    11145.60754       27.89641325        0.77477883
    11156.75314       27.68212627        0.77350063
    11167.90990       27.35123155        0.77043026
    11179.07781       27.63908159        0.77617208
    11190.25688       28.08415854        0.78392313
    11201.44714       26.84873859        0.76819076
    11212.64859       26.71514909        0.76800140
    11223.86124       27.20513380        0.77665626
    11235.08510       28.15264472        0.79175297
    11246.32018       28.39524948        0.79682295
    11257.56650       27.79170841        0.78998098
    11268.82407       27.27224905        0.78446695
    11280.09289       28.24961749        0.80011506
    11291.37299       29.41804242        0.81801943
    11302.66436       26.96659824        0.78482083
    11313.96702       27.59312976        0.79547661
    11325.28099       27.66001200        0.79820737
    11336.60627       28.36996996        0.81002896
    11347.94288       28.19578646        0.80916838
    11359.29082       27.81156022        0.80536522
    11370.65011       29.16006444        0.82645231
    11382.02076       29.30410788        0.83036648
    11393.40278       28.54969978        0.82115259
    11404.79619       28.25569777        0.81850155
    11416.20098       27.53869435        0.80987245
    11427.61718       27.85341905        0.81615642
    11439.04480       29.67805812        0.84422259
    11450.48384       30.32587426        0.85540932
    11461.93433       28.84797411        0.83620799
    11473.39626       28.32646282        0.83025748
    11484.86966       27.93832458        0.82626072
    11496.35453       28.32206572        0.83360630
    11507.85088       28.74663169        0.84171914
    11519.35873       28.81299967        0.84446710
    11530.87809       29.43849193        0.85554720
    11542.40897       29.19371360        0.85366264
    11553.95138       29.18901868        0.85551015
    11565.50533       29.00286268        0.85450626
    11577.07084       27.26697112        0.83015082
    11588.64791       27.09236954        0.82921751
    11600.23656       27.45503502        0.83675746
    11611.83679       29.89005022        0.87485623
    11623.44863       28.04625820        0.84902226
    11635.07208       28.34948705        0.85548474
    11646.70715       29.11672909        0.86902972
    11658.35386       28.77940169        0.86563370
    11670.01221       29.04714035        0.87151264
    11681.68222       29.57855677        0.88121059
    11693.36390       27.97458848        0.85898617
    11705.05727       28.72996554        0.87237679
    11716.76233       28.69910375        0.87359673
    11728.47909       28.89399653        0.87867724
    11740.20757       27.91073877        0.86549705
    11751.94777       28.58146384        0.87772013
    11763.69972       29.26934109        0.89029919
    11775.46342       30.27967318        0.90736035
    11787.23889       29.95032382        0.90434859
    11799.02612       29.59982977        0.90096905
    11810.82515       28.62633703        0.88795799
    11822.63598       30.76839213        0.92263666
    11834.45861       29.69612763        0.90834622
    11846.29307       28.66252902        0.89413250
    11858.13936       29.53684421        0.90972814
    11869.99750       29.67722194        0.91397779
    11881.86750       29.39354462        0.91128073
    11893.74937       30.31194574        0.92733480
    11905.64312       30.12880060        0.92638853
    11917.54876       28.19502232        0.89806638
    11929.46631       29.56410386        0.92167473
    11941.39578       30.20315712        0.93338990
    11953.33717       28.98509563        0.91634093
    11965.29051       29.18093723        0.92138931
    11977.25580       30.06443926        0.93756046
    11989.23305       30.26926110        0.94281537
    12001.22229       28.69870954        0.91988330
    12013.22351       29.02830072        0.92710162
    12025.23673       28.82033259        0.92598735
    12037.26197       29.29995077        0.93560190
    12049.29923       29.30795155        0.93789915
    12061.34853       29.53099093        0.94368085
    12073.40988       31.69243960        0.97969847
    12085.48329       29.68539347        0.95024414
    12097.56877       31.07539463        0.97443779
    12109.66634       28.99244590        0.94311601
    12121.77601       30.13907187        0.96398714
    12133.89778       30.42434883        0.97048929
    12146.03168       30.06652996        0.96693624
    12158.17771       29.50292268        0.95986395
    12170.33589       29.95381092        0.96932669
    12182.50623       29.25198542        0.96019948
    12194.68873       30.98560613        0.99062151
    12206.88342       30.19697396        0.97996478
    12219.09031       31.60212966        1.00474084
    12231.30940       30.72964955        0.99316426
    12243.54071       31.02035198        1.00031984
    12255.78425       30.48550812        0.99388564
    12268.04003       29.84529536        0.98538504
    12280.30807       31.13476267        1.00911560
    12292.58838       31.52807855        1.01784997
    12304.88097       31.51760461        1.02003447
    12317.18585       30.87053431        1.01181956
    12329.50303       30.93012684        1.01520530
    12341.83254       32.40893137        1.04169093
    12354.17437       32.05190655        1.03828731
    12366.52854       30.86896486        1.02126450
    12378.89507       29.73960709        1.00494172
    12391.27397       31.06540625        1.02900052
    12403.66524       32.95044349        1.06232161
    12416.06891       32.20150738        1.05277875
    12428.48498       31.19723496        1.03824877
    12440.91346       33.08135370        1.07170781
    12453.35437       31.98761191        1.05604031
    12465.80773       32.41855494        1.06560081
    12478.27354       31.53794795        1.05358755
    12490.75181       32.10202518        1.06536041
    12503.24256       31.25290601        1.05335684
    12515.74580       31.06618996        1.05260004
    12528.26155       31.39049214        1.06046063
    12540.78981       31.39404650        1.06333382
    12553.33060       32.10690615        1.07791029
    12565.88393       33.09314756        1.09662216
    12578.44982       33.41025980        1.10462570
    12591.02827       33.21947633        1.10434973
    12603.61929       33.54522732        1.11224861
    12616.22291       33.51855260        1.11392494
    12628.83914       35.09538141        1.14276036
    12641.46797       36.02605383        1.16034163
    12654.10944       35.30461890        1.15156783
    12666.76355       36.02493469        1.16570725
    12679.43032       39.17095660        1.21860249
    12692.10975       38.64174461        1.21315589
    12704.80186       39.37719517        1.22718266
    12717.50666       41.41157911        1.26097790
    12730.22416       43.51240048        1.29596055
    12742.95439       46.79426809        1.34739294
    12755.69734       49.14716623        1.38404422
    12768.45304       51.27487359        1.41715727
    12781.22149       58.77256906        1.52101418
    12794.00271       65.48834874        1.60945397
    12806.79672       72.46661130        1.69717513
    12819.60351       78.15062193        1.76697967
    12832.42312       86.01060439        1.85849199
    12845.25554       98.71023755        1.99663199
    12858.10080      103.80737974        2.05227078
    12870.95890      110.28073271        2.12020654
    12883.82986      116.04468529        2.18008942
    12896.71369      122.42861810        2.24446884
    12909.61040      126.70171484        2.28812598
    12922.52001      126.17309616        2.28798134
    12935.44253      124.87763545        2.28050425
    12948.37797      123.00023661        2.26816132
    12961.32635      122.03550435        2.26393282
    12974.28768      118.76953613        2.23815918
    12987.26196      114.79032527        2.20452323
    13000.24923      113.79809238        2.20013168
    13013.24948      109.03910238        2.15851353
    13026.26273      107.55629221        2.14828812
    13039.28899      105.85008760        2.13576531
    13052.32828      101.58320561        2.09727281
    13065.38061       94.64461291        2.02895778
    13078.44599       92.46692367        2.00998418
    13091.52443       85.36374547        1.93516740
    13104.61596       83.33410558        1.91665416
    13117.72057       77.67143088        1.85445690
    13130.83829       75.66955171        1.83431360
    13143.96913       74.35029193        1.82210041
    13157.11310       67.41641636        1.73876375
    13170.27021       62.90380156        1.68338042
    13183.44048       60.86367255        1.65937111
    13196.62392       55.72113389        1.59088826
    13209.82055       55.27334259        1.58817157
    13223.03037       49.50815579        1.50636409
    13236.25340       47.85099341        1.48418728
    13249.48965       44.88221292        1.44056864
    13262.73914       44.42591711        1.43691098
    13276.00188       40.77557069        1.37961639
    13289.27788       39.70773343        1.36457833
    13302.56716       38.04373972        1.33891898
    13315.86973       37.75292494        1.33678771
    13329.18560       35.59717898        1.30122012
    13342.51478       36.27959031        1.31666767
    13355.85730       35.43586816        1.30461327
    13369.21316       35.91018584        1.31633788
    13382.58237       36.08435465        1.32271200
    13395.96495       35.43752001        1.31340742
    13409.36092       35.48132789        1.31681256
    13422.77028       36.50069906        1.33900044
    13436.19305       35.03176366        1.31441346
    13449.62924       33.39831481        1.28634624
    13463.07887       33.41648610        1.28933984
    13476.54195       33.26391256        1.28952632
    13490.01849       35.32292247        1.33132112
    13503.50851       35.06234171        1.32901643
    13517.01202       33.96905916        1.31116721
    13530.52903       34.18445099        1.31867058
    13544.05956       33.55658439        1.30877597
    13557.60362       33.68703817        1.31484705
    13571.16122       35.42946888        1.35132039
    13584.73238       35.04235163        1.34670817
    13598.31712       35.25406147        1.35475583
    13611.91543       35.13128272        1.35483045
    13625.52735       33.61576642        1.32864905
    13639.15287       33.62202293        1.33172201
    13652.79203       32.71005284        1.31623859
    13666.44482       32.50889548        1.31510922
    13680.11126       32.65781376        1.32079883
    13693.79138       33.47152666        1.34005458
    13707.48517       31.47672972        1.30424284
    13721.19265       32.75607243        1.33233313
    13734.91385       32.59049420        1.33228514
    13748.64876       31.91565895        1.32126308
    13762.39741       32.85114958        1.34424003
    13776.15981       33.94643530        1.36832166
    13789.93596       32.43848143        1.34085965
    13803.72590       32.02859873        1.33598472
    13817.52963       33.15084650        1.36230592
    13831.34716       32.47773685        1.35125760
    13845.17850       34.38588769        1.39417975
    13859.02368       34.53658330        1.40030695
    13872.88271       35.62803082        1.42597235
    13886.75559       34.85334983        1.41282305
    13900.64234       34.34717950        1.40615457
    13914.54299       33.63000022        1.39445422
    13928.45753       32.72297236        1.37853912
    13942.38599       34.03432126        1.40968769
    13956.32837       31.92787020        1.36892546
    13970.28470       32.43647480        1.38296034
    13984.25499       33.18490932        1.40127500
    13998.23924       36.26501451        1.46763309
    14012.23748       35.21557187        1.44943364
    14026.24972       32.65786078        1.39897704
    14040.27597       32.89050155        1.40711216
    14054.31624       31.81702909        1.38769489
    14068.37056       32.83604190        1.41263746
    14082.43893       33.39046726        1.42752917
    14096.52137       33.93016600        1.44206999
    14110.61789       33.52435763        1.43681527
    14124.72851       33.80360054        1.44571726
    14138.85324       32.57236301        1.42263836
    14152.99209       32.22052095        1.41872041
    14167.14508       31.71050314        1.41140813
    14181.31223       32.07805303        1.42250998
    14195.49354       32.41450579        1.43302316
    14209.68903       34.42484004        1.48009254
    14223.89872       31.11461619        1.41028449
    14238.12262       31.61947121        1.42514970
    14252.36074       34.57429953        1.49314160
    14266.61310       34.68964078        1.49906058
    14280.87972       34.02952543        1.48938393
    14295.16060       33.11330227        1.47331211
    14309.45576       34.02975017        1.49643297
    14323.76521       33.17722833        1.48071386
    14338.08898       33.94003378        1.50081711
    14352.42707       35.22699289        1.53296660
    14366.77949       34.38849117        1.51893195
    14381.14627       34.29998997        1.52074120
    14395.52742       32.53649444        1.48561523
    14409.92295       33.15153528        1.50229338
    14424.33287       31.93243432        1.47729717
    14438.75720       34.18350491        1.53270887
    14453.19596       37.85089470        1.61591889
    14467.64916       31.61141054        1.47976647
    14482.11681       29.72616162        1.43746602
    14496.59892       31.90233775        1.49321022
    14511.09552       30.85265024        1.47299119
    14525.60662       31.19141776        1.48321690
    14540.13222       32.61338616        1.51969253
    14554.67236       33.18804333        1.53613884
    14569.22703       31.44689125        1.49946729
    14583.79626       34.55286914        1.57488027
    14598.38005       35.60719441        1.60284570
    14612.97843       33.01402819        1.54597730
    14627.59141       33.97450961        1.57220650
    14642.21900       33.48831724        1.56491091
    14656.86122       33.71366049        1.57394408
    14671.51808       32.02025782        1.53671845
    14686.18960       34.05863163        1.58869425
    14700.87579       33.16972621        1.57131632
    14715.57667       32.08826804        1.54954871
    14730.29224       33.44764042        1.58570285
    14745.02253       30.07688071        1.50687243
    14759.76756       33.50252185        1.59487808
    14774.52732       35.67907633        1.64904063
    14789.30185       34.61958531        1.62933811
    14804.09115       35.04144630        1.64302907
    14818.89524       31.81182988        1.56913564
    14833.71414       33.14803767        1.60567308
    14848.54785       30.85870365        1.55350670
    14863.39640       34.11897372        1.63775777
    14878.25980       34.41342086        1.64838452
    14893.13806       32.74341632        1.61303066
    14908.03120       33.70990696        1.64009399
    14922.93923       34.60116757        1.66431406
    14937.86217       33.42102754        1.64049091
    14952.80003       34.01736526        1.65860193
    14967.75283       32.00825558        1.61336097
    14982.72058       34.39689051        1.67625304
    14997.70330       31.39215396        1.60537917
    15012.70101       33.50589583        1.66206142
    15027.71371       33.21207774        1.65835607
    15042.74142       35.61513330        1.71995068
    15057.78416       32.35268284        1.64316759
    15072.84195       35.79039345        1.73185718
    15087.91479       34.70817425        1.70832794
    15103.00270       36.40544167        1.75326341
    15118.10571       33.75470953        1.69230946
    15133.22381       34.08686137        1.70469412
    15148.35703       34.60639631        1.72138210
    15163.50539       32.82527990        1.68050499
    15178.66890       37.14131916        1.79052972
    15193.84757       33.17335218        1.69612762
    15209.04141       36.03533413        1.77127079
    15224.25045       34.35519497        1.73475250
    15239.47471       34.21808052        1.73436875
    15254.71418       33.91725203        1.72975164
    15269.96889       33.78808195        1.73166773
    15285.23886       31.67474671        1.68153061
    15300.52410       30.87137958        1.66413162
    15315.82463       29.61249252        1.63425775
    15331.14045       32.87397015        1.72466077
    15346.47159       33.58068047        1.74665620
    15361.81806       31.94139176        1.70911049
    15377.17988       34.70282028        1.78490397
    15392.55706       32.95062806        1.74377269
    15407.94962       34.90233545        1.79889582
    15423.35757       34.96584767        1.80673481
    15438.78093       32.47469204        1.74456643
    15454.21971       32.88328988        1.76036907
    15469.67393       31.08590189        1.71551853
    15485.14360       31.85005030        1.74116441
    15500.62874       33.38245985        1.78630653
    15516.12937       33.85250830        1.80432763
    15531.64550       36.24897291        1.87150518
    15547.17715       34.63554971        1.83307237
    15562.72432       32.65911417        1.78414293
    15578.28705       32.88942888        1.79430972
    15593.86534       32.45659438        1.78686140
    15609.45920       33.79141197        1.82809648
    15625.06866       33.70179669        1.82928308
    15640.69373       33.26194701        1.82234459
    15656.33442       32.33514118        1.80166402
    15671.99076       34.57222011        1.86691350
    15687.66275       34.90153031        1.87973825
    15703.35041       33.64087745        1.85000907
    15719.05376       35.93849884        1.91639239
    15734.77281       34.22937576        1.87491504
    15750.50759       35.11862602        1.90299634
    15766.25809       36.34193036        1.94213300
    15782.02435       33.35176157        1.86315047
    15797.80638       31.99284226        1.82834405
    15813.60418       31.13485152        1.80894090
    15829.41779       32.83350036        1.86358604
    15845.24721       32.76093914        1.86437083
    15861.09245       32.34882517        1.85661084
    15876.95355       34.94067336        1.93432204
    15892.83050       33.98763351        1.91169808
    15908.72333       31.94928103        1.85813906
    15924.63205       30.68201968        1.82698383
    15940.55668       35.14629620        1.95826103
    15956.49724       35.47222252        1.97347079
    15972.45374       33.88000258        1.93257487
    15988.42619       33.66824429        1.93081863
    16004.41462       35.15917045        1.97772305
    16020.41903       35.71285421        1.99790425
    16036.43945       34.58333764        1.97307778
    16052.47589       34.01918873        1.95907813
    16068.52837       31.69067337        1.89620981
    16084.59690       33.07236186        1.94300775
    16100.68149       31.61257571        1.90134396
    16116.78217       34.56524391        1.99288004
    16132.89896       34.62995458        1.99947503
    16149.03186       33.68421504        1.97661549
    16165.18089       30.30999435        1.87985520
    16181.34607       31.19233851        1.91370977
    16197.52741       33.29133623        1.97756771
    16213.72494       31.29483632        1.92391421
    16229.93867       31.26626336        1.92843169
    16246.16861       34.81804529        2.03933731
    16262.41477       34.57880026        2.03552794
    16278.67719       33.01868686        1.99465389
    16294.95587       35.33142829        2.06852120
    16311.25082       33.45197525        2.01716037
    16327.56207       34.02265892        2.03695992
    16343.88963       35.24970005        2.07607233
    16360.23352       34.38703857        2.05553480
    16376.59376       32.01431840        1.99006889
    16392.97035       32.05071651        1.99546458
    16409.36332       34.03921056        2.05939815
    16425.77269       32.68358302        2.02613768
    16442.19846       36.07987142        2.13475705
    16458.64066       34.10674359        2.07873653
    16475.09930       32.24625793        2.02606297
    16491.57440       30.38571932        1.97181369
    16508.06597       33.09252465        2.06649913
    16524.57404       35.91382107        2.15798489
    16541.09861       34.21802595        2.11200113
    16557.63971       36.18695634        2.18002177
    16574.19735       34.51070331        2.13273413
    16590.77155       32.56444930        2.07931851
    16607.36232       32.83606298        2.09654912
    16623.96968       34.83517515        2.16432227
    16640.59365       37.23497650        2.24293074
    16657.23424       35.49996444        2.19786545
    16673.89148       35.43873561        2.20426247
    16690.56537       33.28490595        2.14379327
    16707.25593       35.98358700        2.23247439
    16723.96319       36.98197369        2.27085676
    16740.68715       34.07796845        2.18855620
    16757.42784       32.38200520        2.14173955
    16774.18527       33.87913613        2.19788638
    16790.95945       35.30654419        2.25261532
    16807.75041       36.42343293        2.29595221
    16824.55816       38.27890638        2.36047931
    16841.38272       35.49640507        2.28145314
    16858.22410       36.82793775        2.33058177
    16875.08233       35.75843927        2.30625533
    16891.95741       34.76167408        2.27880169
    16908.84937       34.03457723        2.26253268
    16925.75822       38.35592763        2.40888300
    16942.68398       34.78623134        2.30573775
    16959.62666       33.62856866        2.27402896
    16976.58629       34.90907548        2.32499890
    16993.56287       37.63211532        2.41930749
    17010.55644       33.05917033        2.28062345
    17027.56699       36.21412206        2.39373467
    17044.59456       30.29449955        2.19734099
    17061.63915       34.54487653        2.34873221
    17078.70079       36.45183968        2.41726180
    17095.77949       36.78424097        2.44196336
    17112.87527       38.03142632        2.49155484
    17129.98815       33.08113350        2.33440010
    17147.11814       34.58116430        2.39457348
    17164.26525       37.39012634        2.50271789
    17181.42952       34.35795901        2.40534027
    17198.61095       36.85127797        2.49103683
    17215.80956       33.97698589        2.40172753
    17233.02537       36.30647478        2.49349262
    17250.25840       38.81992964        2.58596907
    17267.50865       38.27729030        2.57592682
    17284.77616       33.56750237        2.41758327
    17302.06094       31.94205272        2.36851113
    17319.36300       33.49864580        2.43478351
    17336.68236       36.86268411        2.56184393
    17354.01905       36.34409182        2.55011264
    17371.37306       36.20314731        2.55167564
    17388.74444       35.80788032        2.54848989
    17406.13318       35.05380764        2.53354977
    17423.53931       33.55508165        2.48652652
    17440.96285       37.09427569        2.61386605
    17458.40382       34.59104351        2.53216499
    17475.86222       34.72512588        2.55508540
    17493.33808       39.74550561        2.74302050
    17510.83142       34.35229146        2.55604462
    17528.34225       34.60564258        2.57124505
    17545.87059       35.05701106        2.59754756
    17563.41647       33.87782927        2.57018479
    17580.97988       35.13657479        2.62839193
    17598.56086       31.58686956        2.49738704
    17616.15942       38.24437766        2.76018456
    17633.77558       39.06917077        2.80295801
    17651.40936       36.95491521        2.72885389
    17669.06077       36.50477932        2.72387332
    17686.72983       34.08893395        2.63919202
    17704.41656       39.45287659        2.85014756
    17722.12097       37.20153898        2.77698235
    17739.84310       34.24767872        2.67219232
    17757.58294       35.86922649        2.74335698
    17775.34052       39.85649816        2.90515161
    17793.11586       39.29898658        2.89403218
    17810.90898       35.72355608        2.76523835
    17828.71989       35.12568112        2.75120140
    17846.54861       38.17600626        2.88069310
    17864.39515       32.82265758        2.68377049
    17882.25955       33.67079455        2.72673812
    17900.14181       33.96865347        2.74066870
    17918.04195       39.34490764        2.96199845
    17935.95999       36.37897986        2.86080672
    17953.89595       34.23563292        2.78731784
    17971.84985       35.55788569        2.84256377
    17989.82170       35.73776382        2.86006562
    18007.81152       36.96348944        2.92483021
    18025.81933       38.11510381        2.97779317
    18043.84515       35.73242766        2.89044897
    18061.88900       37.08866853        2.95706835
    18079.95089       37.75496612        2.99033612
    18098.03084       35.12124174        2.90359554
    18116.12887       34.22134331        2.87034120
    18134.24500       34.11781165        2.87968251
    18152.37924       34.53587763        2.90226670
    18170.53162       32.35252728        2.82253574
    18188.70215       34.95835591        2.94723079
    18206.89085       39.65268585        3.13724463
    18225.09775       40.56656059        3.18347563
    18243.32284       39.66065376        3.15795343
    18261.56617       37.30540416        3.07451076
    18279.82773       34.21272109        2.94761106
    18298.10756       41.09878741        3.23521721
    18316.40567       36.75648154        3.07400080
    18334.72207       38.13461857        3.13704997
    18353.05680       32.88912025        2.93052967
    18371.40985       39.30369357        3.21849531
    18389.78126       35.42074265        3.06456502
    18408.17104       38.27212713        3.20232177
    18426.57921       38.09588046        3.20521413
    18445.00579       36.69941771        3.15634963
    18463.45080       35.96263330        3.12910239
    18481.91425       37.41676687        3.20887860
    18500.39616       31.37941365        2.94774126
    18518.89656       33.13517592        3.04742761
    18537.41546       36.66137063        3.21070594
    18555.95287       35.11519621        3.15392527
    18574.50883       38.12147987        3.30082846
    18593.08333       35.04354028        3.17756971
    18611.67642       35.13683222        3.19216155
    18630.28809       40.20496580        3.42727514
    18648.91838       36.60119236        3.28003264
    18667.56730       33.97894712        3.16976869
    18686.23487       38.31766553        3.38172982
    18704.92110       37.64058364        3.35983981
    18723.62602       32.45951811        3.13398236
    18742.34965       33.04368907        3.18166491
    18761.09200       41.03131070        3.55085848
    18779.85309       35.82059718        3.33279376
    18798.63294       39.49734603        3.51625423
    18817.43158       39.16455831        3.50126505
    18836.24901       34.53235409        3.31417686
    18855.08526       36.45586015        3.40908687
    18873.94034       35.94609627        3.40026820
    18892.81428       41.17592797        3.65400187
    18911.70710       39.26848329        3.57831285
    18930.61880       33.23541750        3.30187360
    18949.54942       37.16113083        3.50855163
    18968.49897       37.74259080        3.54939586
    18987.46747       35.61967575        3.47229376
    19006.45494       36.20737091        3.51531488
    19025.46139       42.33680163        3.79571505
    19044.48686       36.79910058        3.56028589
    19063.53134       39.11493430        3.69513778
    19082.59487       42.15117082        3.84433997
    19101.67747       40.36899040        3.76630446
    19120.77915       36.84873701        3.61291981
    19139.89993       41.37818465        3.85346853
    19159.03983       40.41256589        3.82478916
    19178.19887       39.79138936        3.80818931
    19197.37706       35.17964931        3.59466835
    19216.57444       35.94764386        3.65089323
    19235.79102       44.87034686        4.09324840
    19255.02681       41.24565269        3.94600515
    19274.28183       37.04101745        3.74804550
    19293.55612       36.59794257        3.74280640
    19312.84967       39.82738203        3.91772173
    19332.16252       35.91636758        3.73879802
    19351.49468       40.06822020        3.95414306
    19370.84618       35.44660884        3.74247867
    19390.21702       38.04472007        3.88011428
    19409.60724       36.54626536        3.82336893
    19429.01685       36.25023001        3.81822493
    19448.44587       36.18423404        3.82653678
    19467.89431       38.60095226        3.96413547
    19487.36221       37.85772449        3.94615214
    19506.84957       35.31916913        3.81495631
    19526.35642       30.67640827        3.56576783
    19545.88277       34.14899456        3.78379384
    19565.42866       33.22376748        3.75379633
    19584.99409       34.44994828        3.83032817
    19604.57908       40.89359792        4.17929788
    19624.18366       34.55209700        3.85420828
    19643.80784       35.03878387        3.89756960
    19663.45165       37.05151659        4.03598910
    19683.11510       42.57897801        4.32564632
    19702.79822       30.33105026        3.68168086
    19722.50102       35.90699586        4.01265563
    19742.22352       39.78185553        4.23869061
    19761.96574       44.27216370        4.49501276
    19781.72771       37.53417544        4.16558690
    19801.50943       39.94755005        4.31165668
    19821.31094       43.34022790        4.50172292
    19841.13225       39.72610941        4.35010391
    19860.97339       33.66703392        4.03264473
    19880.83436       34.18044687        4.08019754
    19900.71519       36.83729486        4.25935791
    19920.61591       37.92478898        4.32472171
    19936.21175       21.91482475        3.29923179
# Total flight path 14.9085m, tth 91.5081deg, DIFC 5399.19
# Data for spectrum :0
BANK 4 2899 2899 RALF    35219       35    35219 0.00100 FXYE
     1101.13476        5.62757752        0.04888049
     1102.23590        5.64209736        0.04894206
     1103.33813        5.69460083        0.04917161
     1104.44147        5.69256680        0.04916530
     1105.54591        5.66026289        0.04902751
     1106.65146        5.65832980        0.04901996
     1107.75811        5.73900130        0.04936979
     1108.86587        5.67942088        0.04911558
     1109.97473        5.68336928        0.04913648
     1111.08471        5.66489391        0.04905876
     1112.19579        5.63576341        0.04893221
     1113.30799        5.67247301        0.04909566
     1114.42130        5.69765258        0.04920880
     1115.53572        5.73169470        0.04935630
     1116.65125        5.75233156        0.04945010
     1117.76790        5.68639950        0.04917009
     1118.88567        5.69508665        0.04920749
     1120.00456        5.73114071        0.04936474
     1121.12456        5.77904365        0.04957331
     1122.24569        5.80230060        0.04967754
     1123.36793        5.80210432        0.04967925
     1124.49130        5.70507549        0.04926502
     1125.61579        5.78311696        0.04960476
     1126.74141        5.71292175        0.04930569
     1127.86815        5.75597602        0.04949439
     1128.99602        5.75745641        0.04950368
     1130.12501        5.85888329        0.04994068
     1131.25514        5.73813970        0.04942776
     1132.38639        5.80560403        0.04972091
     1133.51878        5.82118813        0.04979121
     1134.65230        5.79824878        0.04969471
     1135.78695        5.73768024        0.04943817
     1136.92274        5.82393895        0.04981423
     1138.05966        5.80861347        0.04975431
     1139.19772        5.82923421        0.04984329
     1140.33692        5.78797052        0.04967052
     1141.47726        5.76095911        0.04955554
     1142.61873        5.78565569        0.04966737
     1143.76135        5.85994469        0.04998922
     1144.90511        5.86665684        0.05002292
     1146.05002        5.85250988        0.04996535
     1147.19607        5.79924858        0.04974239
     1148.34326        5.82457114        0.04985680
     1149.49161        5.77024166        0.04962463
     1150.64110        5.91091333        0.05023022
     1151.79174        5.91508355        0.05025162
     1152.94353        5.87136752        0.05006863
     1154.09648        5.89611784        0.05018048
     1155.25057        5.87550136        0.05009965
     1156.40582        5.93411629        0.05035187
     1157.56223        5.91579113        0.05027604
     1158.71979        6.00896443        0.05067262
     1159.87851        6.01219840        0.05069725
     1161.03839        5.95209855        0.05044668
     1162.19943        5.96921231        0.05052206
     1163.36163        5.95335149        0.05045856
     1164.52499        5.86240518        0.05007618
     1165.68951        5.93877729        0.05040848
     1166.85520        6.03364413        0.05081095
     1168.02206        6.02493410        0.05077933
     1169.19008        5.91388498        0.05031753
     1170.35927        5.99723591        0.05067333
     1171.52963        6.04105373        0.05086011
     1172.70116        5.97641312        0.05059371
     1173.87386        5.99416452        0.05067321
     1175.04773        6.00653514        0.05073047
     1176.22278        5.92853146        0.05040445
     1177.39900        6.03478420        0.05085825
     1178.57640        5.91110659        0.05034318
     1179.75498        5.95515450        0.05053372
     1180.93473        6.03421840        0.05087328
     1182.11567        6.07731559        0.05105598
     1183.29779        6.04371426        0.05092114
     1184.48108        6.04795785        0.05094665
     1185.66556        6.04041797        0.05091955
     1186.85123        6.01740855        0.05082567
     1188.03808        6.09734234        0.05116749
     1189.22612        6.06794132        0.05105118
     1190.41535        6.06298024        0.05103609
     1191.60576        6.08502259        0.05113041
     1192.79737        6.16323451        0.05146425
     1193.99016        6.07910317        0.05111698
     1195.18415        6.11004855        0.05125168
     1196.37934        6.08832318        0.05116415
     1197.57572        6.05949230        0.05104995
     1198.77329        6.20528584        0.05166354
     1199.97207        6.14405598        0.05141480
     1201.17204        6.07152486        0.05111672
     1202.37321        6.03499376        0.05096777
     1203.57558        6.14134500        0.05142076
     1204.77916        6.20855676        0.05170673
     1205.98394        6.19241700        0.05164668
     1207.18992        6.18163412        0.05160522
     1208.39711        6.13599133        0.05141930
     1209.60551        6.15526797        0.05150875
     1210.81511        6.15717326        0.05151874
     1212.02593        6.10780998        0.05131912
     1213.23796        6.13803265        0.05145218
     1214.45119        6.19313383        0.05168853
     1215.66564        6.21166008        0.05177049
     1216.88131        6.22274099        0.05182155
     1218.09819        6.26014876        0.05198658
     1219.31629        6.25758314        0.05197848
     1220.53561        6.21098069        0.05179068
     1221.75614        6.19033802        0.05171075
     1222.97790        6.17773757        0.05166303
     1224.20088        6.13145414        0.05147446
     1225.42508        6.22394733        0.05187018
     1226.65050        6.15381547        0.05158142
     1227.87715        6.23398478        0.05192333
     1229.10503        6.27100147        0.05208276
     1230.33413        6.28978404        0.05216512
     1231.56447        6.22256088        0.05189221
     1232.79603        6.26521343        0.05207533
     1234.02883        6.28103188        0.05214527
     1235.26286        6.22670625        0.05192805
     1236.49812        6.17319997        0.05170959
     1237.73462        6.15584215        0.05164290
     1238.97235        6.27893564        0.05216450
     1240.21133        6.25063515        0.05205270
     1241.45154        6.25257574        0.05206578
     1242.69299        6.32739336        0.05238276
     1243.93568        6.29533192        0.05225660
     1245.17962        6.23811411        0.05202687
     1246.42480        6.25450950        0.05210196
     1247.67122        6.29897270        0.05229082
     1248.91889        6.25771942        0.05212896
     1250.16781        6.25706427        0.05212951
     1251.41798        6.30122165        0.05231922
     1252.66940        6.26724886        0.05218563
     1253.92207        6.23233641        0.05204519
     1255.17599        6.20652013        0.05194347
     1256.43117        6.31712010        0.05240954
     1257.68760        6.38796744        0.05271130
     1258.94528        6.32349275        0.05245098
     1260.20423        6.43936967        0.05293560
     1261.46443        6.38141121        0.05270361
     1262.72590        6.42641950        0.05289358
     1263.98862        6.38309089        0.05272203
     1265.25261        6.36146815        0.05263674
     1266.51787        6.48899830        0.05316997
     1267.78438        6.40855636        0.05284836
     1269.05217        6.42594557        0.05292501
     1270.32122        6.53729364        0.05338986
     1271.59154        6.47470923        0.05314023
     1272.86313        6.44943627        0.05304215
     1274.13600        6.42550101        0.05294990
     1275.41013        6.44037285        0.05301689
     1276.68554        6.45888601        0.05310022
     1277.96223        6.49941082        0.05327543
     1279.24019        6.39800626        0.05286534
     1280.51943        6.55072877        0.05349727
     1281.79995        6.51815945        0.05337274
     1283.08175        6.49468777        0.05328412
     1284.36483        6.42386154        0.05299982
     1285.64920        6.52573390        0.05342352
     1286.93484        6.51898074        0.05340190
     1288.22178        6.49396719        0.05330675
     1289.51000        6.53813778        0.05349332
     1290.79951        6.56658141        0.05361390
     1292.09031        6.58979155        0.05371652
     1293.38240        6.58857397        0.05372140
     1294.67578        6.55134175        0.05357671
     1295.97046        6.59655737        0.05376847
     1297.26643        6.61270666        0.05383973
     1298.56370        6.57747750        0.05370413
     1299.86226        6.54705973        0.05358751
     1301.16212        6.59216222        0.05377717
     1302.46328        6.56959079        0.05369396
     1303.76575        6.59379326        0.05379957
     1305.06951        6.60227462        0.05384046
     1306.37458        6.60563176        0.05386118
     1307.68096        6.66310453        0.05410341
     1308.98864        6.59352425        0.05382631
     1310.29763        6.63588045        0.05400754
     1311.60792        6.66295975        0.05412439
     1312.91953        6.65617265        0.05410272
     1314.23245        6.69183376        0.05425280
     1315.54668        6.65221201        0.05410073
     1316.86223        6.72151928        0.05439230
     1318.17909        6.71531540        0.05437455
     1319.49727        6.70160441        0.05432267
     1320.81677        6.70270345        0.05433371
     1322.13759        6.69734209        0.05432061
     1323.45972        6.75819598        0.05457422
     1324.78318        6.74322076        0.05452169
     1326.10797        6.80463097        0.05477688
     1327.43408        6.76707557        0.05463301
     1328.76151        6.76010600        0.05461237
     1330.09027        6.71623200        0.05444092
     1331.42036        6.75332258        0.05459717
     1332.75178        6.74725338        0.05457989
     1334.08453        6.77570563        0.05470349
     1335.41862        6.71807264        0.05447831
     1336.75404        6.71530739        0.05447373
     1338.09079        6.75590563        0.05464458
     1339.42888        6.79177440        0.05479742
     1340.76831        6.77339209        0.05473201
     1342.10908        6.84273138        0.05501923
     1343.45119        6.82332483        0.05494814
     1344.79464        6.80436746        0.05487941
     1346.13943        6.74056963        0.05463006
     1347.48557        6.73578730        0.05461820
     1348.83306        6.77477325        0.05478307
     1350.18189        6.80873730        0.05492647
     1351.53207        6.89873021        0.05529470
     1352.88361        6.85832969        0.05514049
     1354.23649        6.91506194        0.05537556
     1355.59073        6.85318123        0.05513763
     1356.94632        6.87680193        0.05524001
     1358.30326        6.91001659        0.05537889
     1359.66157        6.88446223        0.05528217
     1361.02123        6.86125985        0.05519659
     1362.38225        6.90132860        0.05536546
     1363.74463        6.93411864        0.05550551
     1365.10838        6.92178390        0.05546360
     1366.47348        6.86160386        0.05522940
     1367.83996        6.96988461        0.05567110
     1369.20780        6.99911605        0.05579431
     1370.57700        7.00230534        0.05581577
     1371.94758        6.95948372        0.05565085
     1373.31953        6.92910036        0.05553753
     1374.69285        6.93189038        0.05555726
     1376.06754        6.88151074        0.05536044
     1377.44361        6.90359440        0.05545799
     1378.82105        6.96510370        0.05571265
     1380.19987        7.08984768        0.05621714
     1381.58007        7.01376244        0.05592092
     1382.96165        7.00882586        0.05590832
     1384.34462        7.05329392        0.05609310
     1385.72896        7.00151207        0.05589470
     1387.11469        6.97579844        0.05580031
     1388.50180        6.93632416        0.05565170
     1389.89031        7.05303474        0.05612354
     1391.28020        7.05585244        0.05614148
     1392.67148        7.09766931        0.05631650
     1394.06415        7.09784376        0.05632415
     1395.45821        7.09328081        0.05631425
     1396.85367        7.19754648        0.05673497
     1398.25052        7.02158883        0.05604393
     1399.64877        6.99759115        0.05595612
     1401.04842        7.01300544        0.05602401
     1402.44947        7.07008737        0.05625905
     1403.85192        7.07075488        0.05626904
     1405.25577        7.20068527        0.05679208
     1406.66103        7.09407914        0.05637688
     1408.06769        7.09858508        0.05640209
     1409.47576        7.10668382        0.05644014
     1410.88523        7.09835865        0.05641447
     1412.29612        7.11924397        0.05650530
     1413.70841        7.12459007        0.05653413
     1415.12212        7.12082028        0.05652614
     1416.53724        7.17117851        0.05673559
     1417.95378        7.18603029        0.05680102
     1419.37174        7.13218942        0.05659492
     1420.79111        7.08980915        0.05643492
     1422.21190        7.09661648        0.05646867
     1423.63411        7.13275192        0.05661973
     1425.05774        7.22112086        0.05697709
     1426.48280        7.15490549        0.05672434
     1427.90929        7.18650164        0.05685484
     1429.33719        7.17888805        0.05683091
     1430.76653        7.26271525        0.05716999
     1432.19730        7.29908003        0.05732090
     1433.62950        7.26441589        0.05719417
     1435.06313        7.26031582        0.05718487
     1436.49819        7.34319203        0.05751413
     1437.93469        7.39760208        0.05773499
     1439.37262        7.34027659        0.05751857
     1440.81199        7.31373733        0.05741975
     1442.25281        7.29231808        0.05734468
     1443.69506        7.27330756        0.05727810
     1445.13875        7.34774054        0.05757743
     1446.58389        7.29051384        0.05736022
     1448.03048        7.40686876        0.05782334
     1449.47851        7.32890897        0.05752355
     1450.92799        7.29326816        0.05739028
     1452.37891        7.31421496        0.05748005
     1453.83129        7.33363223        0.05756446
     1455.28512        7.33106814        0.05756029
     1456.74041        7.27161927        0.05733383
     1458.19715        7.30658771        0.05748165
     1459.65535        7.38119814        0.05777924
     1461.11500        7.27686974        0.05737651
     1462.57612        7.38139080        0.05779347
     1464.03869        7.32407782        0.05757524
     1465.50273        7.39806705        0.05787341
     1466.96823        7.40709104        0.05791540
     1468.43520        7.40230577        0.05790338
     1469.90364        7.38777072        0.05785353
     1471.37354        7.38301104        0.05784254
     1472.84491        7.35417536        0.05773675
     1474.31776        7.42705932        0.05802821
     1475.79208        7.45651904        0.05815049
     1477.26787        7.35720440        0.05777091
     1478.74514        7.35033147        0.05774911
     1480.22388        7.40781877        0.05798211
     1481.70411        7.49862237        0.05834314
     1483.18581        7.45755642        0.05819200
     1484.66900        7.44905026        0.05816399
     1486.15367        7.50344418        0.05838344
     1487.63982        7.57183658        0.05865545
     1489.12746        7.47759762        0.05829742
     1490.61659        7.45679791        0.05822150
     1492.10720        7.53477022        0.05853386
     1493.59931        7.54315134        0.05857206
     1495.09291        7.52862409        0.05852227
     1496.58800        7.55433162        0.05863055
     1498.08459        7.51891918        0.05849888
     1499.58267        7.54961113        0.05862453
     1501.08226        7.57277852        0.05872355
     1502.58334        7.58654427        0.05878413
     1504.08592        7.50901404        0.05848906
     1505.59001        7.59482947        0.05883141
     1507.09560        7.71969138        0.05931769
     1508.60269        7.64713908        0.05904439
     1510.11130        7.67125940        0.05914822
     1511.62141        7.65630218        0.05909603
     1513.13303        7.63217177        0.05901282
     1514.64616        7.67523504        0.05918321
     1516.16081        7.70099176        0.05929003
     1517.67697        7.72956418        0.05940676
     1519.19465        7.74009950        0.05945365
     1520.71384        7.82300556        0.05977796
     1522.23456        7.73173719        0.05943637
     1523.75679        7.66187102        0.05917347
     1525.28055        7.73563097        0.05946490
     1526.80583        7.76922561        0.05960182
     1528.33263        7.72380188        0.05943486
     1529.86097        7.85132905        0.05993045
     1531.39083        7.87883819        0.06004388
     1532.92222        7.73654876        0.05950453
     1534.45514        7.82683471        0.05985892
     1535.98959        7.81673475        0.05982640
     1537.52558        7.86815430        0.06003136
     1539.06311        7.81153191        0.05982354
     1540.60217        7.84589587        0.05996173
     1542.14278        7.86557894        0.06004318
     1543.68492        7.91134517        0.06022587
     1545.22860        7.85629218        0.06002484
     1546.77383        7.88379269        0.06013404
     1548.32061        7.89015892        0.06016598
     1549.86893        7.87883868        0.06013088
     1551.41880        7.87957768        0.06014059
     1552.97021        8.00954862        0.06064180
     1554.52318        7.92121869        0.06031636
     1556.07771        7.93111818        0.06035972
     1557.63378        7.81946437        0.05993870
     1559.19142        7.89896803        0.06025219
     1560.75061        7.90696379        0.06029161
     1562.31136        7.91714830        0.06033603
     1563.87367        7.99549174        0.06064126
     1565.43755        7.84207852        0.06006600
     1567.00298        7.90537602        0.06031456
     1568.56999        7.99652974        0.06066968
     1570.13856        8.00910104        0.06072737
     1571.70869        7.91286494        0.06036601
     1573.28040        7.92465051        0.06042019
     1574.85368        8.06553416        0.06096249
     1576.42854        8.05968381        0.06094726
     1578.00497        8.05069752        0.06092109
     1579.58297        8.00961136        0.06077365
     1581.16255        8.00934043        0.06078023
     1582.74372        7.99666797        0.06074079
     1584.32646        8.04786440        0.06094059
     1585.91079        8.09172438        0.06111736
     1587.49670        8.10861664        0.06118887
     1589.08419        8.00480038        0.06080316
     1590.67328        8.17031562        0.06143530
     1592.26395        8.04386014        0.06096644
     1593.85622        7.97109356        0.06069880
     1595.45007        8.06232826        0.06105301
     1597.04552        8.19727414        0.06156922
     1598.64257        8.24909129        0.06177141
     1600.24121        8.02826452        0.06094817
     1601.84145        8.01820063        0.06091790
     1603.44329        8.10702733        0.06126470
     1605.04674        8.10392797        0.06126113
     1606.65178        8.04730592        0.06105438
     1608.25843        8.11424694        0.06131558
     1609.86669        8.03122688        0.06101016
     1611.47656        8.06233563        0.06113650
     1613.08804        8.05581185        0.06111926
     1614.70112        8.04803598        0.06109843
     1616.31583        8.02030050        0.06100035
     1617.93214        8.08196812        0.06124491
     1619.55007        8.07048209        0.06120982
     1621.16962        8.04140447        0.06110611
     1622.79079        8.18351330        0.06165411
     1624.41358        8.19665709        0.06171163
     1626.03800        8.22037548        0.06180902
     1627.66404        8.17077639        0.06163113
     1629.29170        8.13848826        0.06152204
     1630.92099        8.20802621        0.06178923
     1632.55191        8.18976284        0.06172851
     1634.18446        8.13257925        0.06152260
     1635.81865        8.27200711        0.06205462
     1637.45447        8.26975062        0.06205791
     1639.09192        8.18285032        0.06173957
     1640.73101        8.23742461        0.06195494
     1642.37174        8.24164141        0.06197878
     1644.01412        8.14900004        0.06164011
     1645.65813        8.20012315        0.06184126
     1647.30379        8.11513158        0.06152957
     1648.95109        8.16928221        0.06174200
     1650.60004        8.22992205        0.06197947
     1652.25064        8.24266932        0.06203824
     1653.90289        8.18883821        0.06184526
     1655.55680        8.15966689        0.06174378
     1657.21235        8.06644302        0.06140202
     1658.86957        8.08618048        0.06148676
     1660.52844        8.16847565        0.06180812
     1662.18896        8.29428395        0.06229028
     1663.85115        8.19431492        0.06192431
     1665.51500        8.22810938        0.06206146
     1667.18052        8.35360719        0.06254145
     1668.84770        8.32164095        0.06243114
     1670.51655        8.32527819        0.06245642
     1672.18706        8.36986704        0.06263240
     1673.85925        8.35250685        0.06257780
     1675.53311        8.49025374        0.06310124
     1677.20864        8.41119036        0.06281661
     1678.88585        8.34394884        0.06257400
     1680.56474        8.42232880        0.06287981
     1682.24530        8.43072470        0.06292149
     1683.92755        8.47012401        0.06307906
     1685.61148        8.47600633        0.06311065
     1687.29709        8.36039241        0.06268908
     1688.98438        8.43460861        0.06297801
     1690.67337        8.48682738        0.06317933
     1692.36404        8.47458725        0.06314612
     1694.05641        8.37058096        0.06276805
     1695.75046        8.42285736        0.06297670
     1697.44621        8.47603405        0.06318307
     1699.14366        8.38391665        0.06285050
     1700.84280        8.55001090        0.06348270
     1702.54365        8.67179593        0.06394159
     1704.24619        8.65731754        0.06389901
     1705.95044        8.60065209        0.06370176
     1707.65639        8.59871406        0.06370479
     1709.36404        8.66794731        0.06397267
     1711.07341        8.56574886        0.06360645
     1712.78448        8.56384736        0.06361043
     1714.49726        8.59021256        0.06371942
     1716.21176        8.62630882        0.06386504
     1717.92797        8.65620188        0.06398722
     1719.64590        8.53194465        0.06353502
     1721.36555        8.50486542        0.06344771
     1723.08691        8.55944237        0.06366183
     1724.81000        8.55371491        0.06365177
     1726.53481        8.55692957        0.06367588
     1728.26134        8.59326381        0.06382353
     1729.98961        8.68370026        0.06417091
     1731.71960        8.63158309        0.06398841
     1733.45131        8.48668255        0.06346086
     1735.18477        8.59180623        0.06386483
     1736.91995        8.61178631        0.06395134
     1738.65687        8.71151263        0.06433191
     1740.39553        8.66209496        0.06416107
     1742.13592        8.76436156        0.06455439
     1743.87806        8.76516081        0.06456840
     1745.62194        8.70742830        0.06436627
     1747.36756        8.78883755        0.06467863
     1749.11493        8.79577932        0.06471486
     1750.86404        8.74652293        0.06454702
     1752.61491        8.79194324        0.06472648
     1754.36752        8.86021770        0.06499022
     1756.12189        8.71923030        0.06448270
     1757.87801        8.71016221        0.06446138
     1759.63589        8.70220933        0.06444599
     1761.39552        8.82659810        0.06491820
     1763.15692        8.93005684        0.06530980
     1764.92008        9.02407249        0.06566565
     1766.68500        8.99338518        0.06556553
     1768.45168        8.95482558        0.06544007
     1770.22013        8.97099421        0.06551062
     1771.99035        8.97000233        0.06551995
     1773.76234        9.09391148        0.06598211
     1775.53611        8.90759482        0.06531692
     1777.31164        8.92128676        0.06538272
     1779.08895        8.98118572        0.06561212
     1780.86804        8.95961344        0.06554902
     1782.64891        8.92850554        0.06544745
     1784.43156        8.83741883        0.06512695
     1786.21599        8.95667097        0.06557809
     1788.00221        8.89605245        0.06536920
     1789.79021        8.87225018        0.06529537
     1791.58000        8.89949298        0.06540919
     1793.37158        9.03627965        0.06592151
     1795.16495        9.00755622        0.06583146
     1796.96012        9.01543304        0.06587207
     1798.75708        9.07056703        0.06608652
     1800.55583        9.05468022        0.06604410
     1802.35639        9.12435933        0.06631065
     1804.15875        9.12815864        0.06633922
     1805.96290        9.27108539        0.06687155
     1807.76887        9.20410110        0.06664178
     1809.57664        9.26383464        0.06687188
     1811.38621        9.43651319        0.06750547
     1813.19760        9.33796027        0.06716618
     1815.01080        9.34068754        0.06719062
     1816.82581        9.40301603        0.06742837
     1818.64263        9.47839219        0.06771286
     1820.46128        9.48658580        0.06775767
     1822.28174        9.48078748        0.06774888
     1824.10402        9.29969205        0.06711132
     1825.92812        9.51590995        0.06790232
     1827.75405        9.57645971        0.06813174
     1829.58180        9.40337716        0.06752905
     1831.41139        9.52700550        0.06798543
     1833.24280        9.49280948        0.06787731
     1835.07604        9.48908986        0.06788046
     1836.91112        9.39633488        0.06756189
     1838.74803        9.36872741        0.06747603
     1840.58678        9.32037093        0.06731514
     1842.42736        9.31525943        0.06731239
     1844.26979        9.28533033        0.06721717
     1846.11406        9.32570249        0.06737784
     1847.96017        9.39220237        0.06763250
     1849.80813        9.40891681        0.06770595
     1851.65794        9.43981918        0.06783236
     1853.50960        9.51334362        0.06811123
     1855.36311        9.41821866        0.06778432
     1857.21847        9.50693657        0.06811707
     1859.07569        9.37120318        0.06764327
     1860.93477        9.52383569        0.06820735
     1862.79570        9.45220587        0.06796569
     1864.65850        9.46195842        0.06801339
     1866.52316        9.43840268        0.06794318
     1868.38968        9.44454573        0.06798264
     1870.25807        9.41137946        0.06787449
     1872.12833        9.35218633        0.06767708
     1874.00046        9.34948560        0.06767945
     1875.87446        9.39485683        0.06785964
     1877.75033        9.41708460        0.06795547
     1879.62808        9.42177601        0.06798531
     1881.50771        9.36337717        0.06778962
     1883.38922        9.34523445        0.06773951
     1885.27261        9.39256926        0.06792449
     1887.15788        9.40751021        0.06799203
     1889.04504        9.37171953        0.06787875
     1890.93408        9.35981616        0.06784982
     1892.82502        9.27298272        0.06754992
     1894.71784        9.29606752        0.06764864
     1896.61256        9.33647067        0.06781032
     1898.50917        9.22005741        0.06739779
     1900.40768        9.29990253        0.06770406
     1902.30809        9.17673780        0.06726885
     1904.21040        9.28079817        0.06766224
     1906.11461        9.26986169        0.06763794
     1908.02072        9.29661795        0.06774871
     1909.92874        9.19853093        0.06740449
     1911.83867        9.34103988        0.06793941
     1913.75051        9.38163859        0.06810076
     1915.66426        9.41359808        0.06822950
     1917.57992        9.36799605        0.06807985
     1919.49750        9.28839422        0.06780624
     1921.41700        9.43775880        0.06836117
     1923.33842        9.57158541        0.06885764
     1925.26176        9.53657159        0.06874684
     1927.18702        9.53726208        0.06876580
     1929.11421        9.61912411        0.06907366
     1931.04332        9.64582942        0.06918423
     1932.97436        9.57279917        0.06893546
     1934.90734        9.60192647        0.06905358
     1936.84224        9.52156203        0.06877794
     1938.77909        9.52647143        0.06881108
     1940.71787        9.56716154        0.06897245
     1942.65858        9.52517595        0.06883520
     1944.60124        9.66710814        0.06935888
     1946.54584        9.61338907        0.06918135
     1948.49239        9.61586448        0.06920172
     1950.44088        9.63103362        0.06927023
     1952.39132        9.65762064        0.06938035
     1954.34371        9.58150568        0.06911838
     1956.29806        9.53846777        0.06897720
     1958.25436        9.48963148        0.06881622
     1960.21261        9.48903588        0.06882549
     1962.17282        9.42394194        0.06860396
     1964.13500        9.48047760        0.06882261
     1966.09913        9.52293665        0.06899193
     1968.06523        9.53287805        0.06904300
     1970.03329        9.36970101        0.06846126
     1972.00333        9.46781329        0.06883199
     1973.97533        9.51983419        0.06903305
     1975.94931        9.60410666        0.06935012
     1977.92526        9.66841607        0.06959832
     1979.90318        9.67042326        0.06961693
     1981.88308        9.60954180        0.06941174
     1983.86497        9.68661787        0.06970173
     1985.84883        9.79237069        0.07009501
     1987.83468        9.72568232        0.06986949
     1989.82252        9.73169971        0.06990423
     1991.81234        9.82751111        0.07026137
     1993.80415        9.71693645        0.06987642
     1995.79796        9.67555098        0.06974176
     1997.79375        9.76877279        0.07008891
     1999.79155        9.90857945        0.07060132
     2001.79134        9.91632668        0.07064245
     2003.79313        9.82154617        0.07031615
     2005.79692        9.95837218        0.07081745
     2007.80272       10.03129038        0.07108988
     2009.81052       10.18271412        0.07164017
     2011.82033       10.06757412        0.07124546
     2013.83215       10.05041158        0.07119758
     2015.84599       10.24466871        0.07189367
     2017.86183       10.27288725        0.07200708
     2019.87969       10.23589198        0.07188853
     2021.89957       10.29904989        0.07212306
     2023.92147       10.47295339        0.07274251
     2025.94539       10.37114186        0.07240267
     2027.97134       10.38557385        0.07246410
     2029.99931       10.35451177        0.07236629
     2032.02931       10.26854863        0.07207772
     2034.06134       10.21626160        0.07190811
     2036.09540       10.27425138        0.07212627
     2038.13150       10.12726587        0.07162196
     2040.16963       10.24272265        0.07204018
     2042.20980       10.25324399        0.07208823
     2044.25201       10.35039398        0.07243993
     2046.29626       10.21804058        0.07199027
     2048.34256       10.20645557        0.07196092
     2050.39090       10.17348535        0.07185546
     2052.44129       10.30959452        0.07234655
     2054.49373       10.40358864        0.07268884
     2056.54822       10.59311824        0.07336015
     2058.60477       10.74398590        0.07389428
     2060.66338       10.77577292        0.07401424
     2062.72404       10.78120320        0.07404511
     2064.78676       10.77392453        0.07403105
     2066.85155       10.88718416        0.07443166
     2068.91840       10.88730094        0.07444508
     2070.98732       10.86649701        0.07438780
     2073.05831       10.83033411        0.07427479
     2075.13137       10.81729466        0.07424241
     2077.20650       10.92256305        0.07461488
     2079.28370       10.89931708        0.07454447
     2081.36299       10.97056210        0.07480230
     2083.44435       10.94309589        0.07472144
     2085.52780       10.81187560        0.07428295
     2087.61332       10.62234230        0.07364049
     2089.70094       10.58587263        0.07352486
     2091.79064       10.58788446        0.07354452
     2093.88243       10.55192370        0.07343052
     2095.97631       10.69025341        0.07392019
     2098.07229       10.69735018        0.07395892
     2100.17036       10.64816104        0.07379811
     2102.27053       10.63545310        0.07376574
     2104.37280       10.61498006        0.07370730
     2106.47717       10.63821543        0.07379799
     2108.58365       10.65593785        0.07387171
     2110.69223       10.59142270        0.07365695
     2112.80293       10.37029104        0.07289587
     2114.91573       10.35462614        0.07285073
     2117.03064       10.27763512        0.07258888
     2119.14768       10.30567934        0.07270152
     2121.26682       10.13667671        0.07211188
     2123.38809        9.98628629        0.07158636
     2125.51148       10.08851999        0.07196483
     2127.63699       10.06717771        0.07189733
     2129.76463       10.00045459        0.07166785
     2131.89439        9.98962263        0.07164056
     2134.02629        9.90778388        0.07135500
     2136.16031        9.91037129        0.07137483
     2138.29647        9.83996214        0.07113116
     2140.43477        9.94719056        0.07152941
     2142.57520        9.95524566        0.07156799
     2144.71778       10.03896737        0.07187750
     2146.86250       10.10729641        0.07213310
     2149.00936       10.11194572        0.07215889
     2151.15837       10.21225840        0.07252523
     2153.30953       10.20770389        0.07252047
     2155.46284       10.23723407        0.07263484
     2157.61830       10.26519338        0.07274304
     2159.77592       10.31780862        0.07293882
     2161.93569       10.44277419        0.07338947
     2164.09763       10.51736656        0.07366310
     2166.26173       10.61055460        0.07399687
     2168.42799       10.68492637        0.07426458
     2170.59642       10.68384757        0.07426949
     2172.76701       10.78330664        0.07462553
     2174.93978       10.86973619        0.07493517
     2177.11472       10.72870175        0.07445451
     2179.29183       10.60627599        0.07403645
     2181.47113       10.63391803        0.07414425
     2183.65260       10.66088398        0.07424904
     2185.83625       10.82764083        0.07483517
     2188.02209       11.05118715        0.07561244
     2190.21011       11.28030956        0.07640248
     2192.40032       11.47258745        0.07706001
     2194.59272       11.63677690        0.07761933
     2196.78731       11.73996620        0.07797337
     2198.98410       11.78829634        0.07814235
     2201.18308       11.71537592        0.07790965
     2203.38427       11.77590172        0.07811966
     2205.58765       11.72375379        0.07795543
     2207.79324       11.71885994        0.07794812
     2210.00103       11.69101777        0.07786331
     2212.21103       11.58538114        0.07752078
     2214.42324       11.40510264        0.07692683
     2216.63767       11.41913267        0.07697998
     2218.85430       11.34661101        0.07674298
     2221.07316       11.20684242        0.07627820
     2223.29423       11.12163742        0.07599565
     2225.51753       10.91359710        0.07529117
     2227.74304       10.88588981        0.07520364
     2229.97079       10.83007248        0.07501623
     2232.20076       10.77435411        0.07483040
     2234.43296       10.81153758        0.07496849
     2236.66739       10.89325760        0.07525911
     2238.90406       11.09648794        0.07596636
     2241.14296       11.10109583        0.07599049
     2243.38410       11.20461479        0.07634983
     2245.62749       11.27029931        0.07658139
     2247.87312       11.21649517        0.07640598
     2250.12099       11.30400986        0.07671101
     2252.37111       11.35326446        0.07688543
     2254.62348       11.18606370        0.07632362
     2256.87810       11.24484564        0.07653045
     2259.13498       11.39198288        0.07703651
     2261.39412       11.58664925        0.07770081
     2263.65551       11.44253859        0.07722297
     2265.91917       11.68069033        0.07802932
     2268.18509       11.77190976        0.07834081
     2270.45327       11.76894345        0.07833723
     2272.72373       11.83857838        0.07857631
     2274.99645       11.71020927        0.07815716
     2277.27145       11.76141406        0.07833340
     2279.54872       11.74369992        0.07828058
     2281.82827       11.71754366        0.07820129
     2284.11009       11.74971137        0.07831402
     2286.39420       11.80000522        0.07848864
     2288.68060       11.77058434        0.07839647
     2290.96928       12.09445421        0.07947575
     2293.26025       12.19217690        0.07980240
     2295.55351       12.15945469        0.07970191
     2297.84906       12.27998891        0.08010097
     2300.14691       12.23646779        0.07996551
     2302.44706       12.27961044        0.08011338
     2304.74950       12.18470049        0.07980947
     2307.05425       12.13333095        0.07964624
     2309.36131       12.10022975        0.07954321
     2311.67067       11.87321396        0.07880104
     2313.98234       11.77021109        0.07846434
     2316.29632       11.70509552        0.07825076
     2318.61262       11.71983044        0.07830507
     2320.93123       11.75143150        0.07841635
     2323.25216       11.73803099        0.07837735
     2325.57542       11.62624231        0.07800963
     2327.90099       11.37423111        0.07716436
     2330.22889       11.37873657        0.07718454
     2332.55912       11.18320752        0.07652449
     2334.89168       11.07971233        0.07617329
     2337.22657       10.99853572        0.07590040
     2339.56380       10.93454923        0.07568288
     2341.90336       10.92725110        0.07566331
     2344.24527       10.99978504        0.07591735
     2346.58951       11.05501484        0.07611356
     2348.93610       10.96121412        0.07579422
     2351.28504       11.16390544        0.07649557
     2353.63632       11.17910160        0.07655355
     2355.98996       11.26249424        0.07684216
     2358.34595       11.45791717        0.07751020
     2360.70429       11.51130856        0.07769476
     2363.06500       11.69898689        0.07833035
     2365.42806       11.98134017        0.07927444
     2367.79349       12.06155386        0.07954312
     2370.16128       12.06668031        0.07956428
     2372.53145       12.17714021        0.07993211
     2374.90398       12.19142597        0.07998254
     2377.27888       12.01799333        0.07941564
     2379.65616       11.96164115        0.07923385
     2382.03582       11.90013338        0.07903495
     2384.41785       11.78575963        0.07865487
     2386.80227       11.79566237        0.07869363
     2389.18907       11.87587054        0.07896410
     2391.57826       11.87698023        0.07897119
     2393.96984       12.03560989        0.07949987
     2396.36381       12.17619607        0.07996816
     2398.76017       12.31070169        0.08041101
     2401.15893       12.48215249        0.08097203
     2403.56009       12.52849392        0.08112480
     2405.96365       12.57419908        0.08127487
     2408.36962       12.49500098        0.08102292
     2410.77799       12.67162191        0.08159588
     2413.18876       12.66250497        0.08157051
     2415.60195       12.61627265        0.08142385
     2418.01755       12.54760444        0.08120520
     2420.43557       12.50298195        0.08106431
     2422.85601       12.36225811        0.08060975
     2425.27886       12.20050799        0.08008134
     2427.70414       11.93864136        0.07921882
     2430.13185       11.75496853        0.07860914
     2432.56198       11.55559182        0.07794244
     2434.99454       11.43362434        0.07753099
     2437.42953       11.53360859        0.07787113
     2439.86696       11.43722764        0.07754698
     2442.30683       11.30500156        0.07709973
     2444.74914       11.31516080        0.07713541
     2447.19389       11.26870676        0.07697798
     2449.64108       11.26835798        0.07697809
     2452.09072       11.14551333        0.07655930
     2454.54281       11.04014142        0.07619649
     2456.99736       11.02235286        0.07613578
     2459.45435       10.89881513        0.07571100
     2461.91381       11.07716460        0.07632798
     2464.37572       10.96821941        0.07595216
     2466.84010       10.99421141        0.07604235
     2469.30694       10.98527750        0.07601209
     2471.77624       11.08335002        0.07635202
     2474.24802       10.90100255        0.07572034
     2476.72227       11.00590865        0.07608414
     2479.19899       11.19722114        0.07674322
     2481.67819       11.36395153        0.07731298
     2484.15987       11.56169869        0.07798479
     2486.64403       11.73372077        0.07856091
     2489.13067       12.10174882        0.07978374
     2491.61980       12.15746399        0.07996903
     2494.11142       12.51888219        0.08114873
     2496.60553       12.50045956        0.08108776
     2499.10214       12.50560403        0.08110437
     2501.60124       12.31358729        0.08047689
     2504.10284       12.28544099        0.08038266
     2506.60694       12.10047971        0.07977549
     2509.11355       11.95200434        0.07928213
     2511.62267       12.00401258        0.07945416
     2514.13429       12.04280036        0.07958172
     2516.64842       12.11664644        0.07982398
     2519.16507       12.12312347        0.07984358
     2521.68424       12.06124375        0.07963840
     2524.20592       12.18154260        0.08003461
     2526.73013       12.26868659        0.08031806
     2529.25686       12.23872041        0.08021789
     2531.78611       12.17595242        0.08001006
     2534.31790       12.10417212        0.07977250
     2536.85222       12.11925076        0.07982053
     2539.38907       12.01113044        0.07946146
     2541.92846       12.01151722        0.07946112
     2544.47039       11.94517644        0.07923833
     2547.01486       11.90692237        0.07910920
     2549.56187       11.89542250        0.07906964
     2552.11143       12.05222643        0.07958722
     2554.66355       12.15440087        0.07991954
     2557.21821       12.16603302        0.07995650
     2559.77543       12.36527270        0.08060448
     2562.33520       12.46498561        0.08092861
     2564.89754       12.67966323        0.08161861
     2567.46244       12.79679449        0.08199187
     2570.02990       12.86511174        0.08220700
     2572.59993       12.90587311        0.08233416
     2575.17253       13.05225846        0.08279618
     2577.74770       13.15518256        0.08311894
     2580.32545       13.14566025        0.08308681
     2582.90577       13.17596370        0.08317961
     2585.48868       13.16165296        0.08313083
     2588.07417       13.09777480        0.08292683
     2590.66224       12.92678053        0.08237751
     2593.25290       12.79787857        0.08196191
     2595.84616       12.63798087        0.08144488
     2598.44200       12.44890241        0.08083176
     2601.04044       12.36840750        0.08056439
     2603.64149       12.20188330        0.08001762
     2606.24513       12.01864084        0.07941068
     2608.85137       11.86213806        0.07888804
     2611.46022       11.94333063        0.07915313
     2614.07168       11.85429932        0.07885423
     2616.68576       11.70419289        0.07834961
     2619.30244       11.81237568        0.07870602
     2621.92174       11.74940664        0.07849289
     2624.54367       11.84067546        0.07879277
     2627.16821       11.91027980        0.07902121
     2629.79538       12.09887186        0.07964057
     2632.42517       12.16718075        0.07985991
     2635.05760       12.03733171        0.07942795
     2637.69266       12.14772823        0.07978748
     2640.33035       12.30605777        0.08030188
     2642.97068       12.34480588        0.08042469
     2645.61365       12.58953013        0.08121310
     2648.25926       12.83993726        0.08201296
     2650.90752       13.09994149        0.08283539
     2653.55843       13.34145653        0.08359109
     2656.21199       13.54632034        0.08422557
     2658.86820       13.62712191        0.08447175
     2661.52707       13.55264555        0.08423502
     2664.18860       13.59891980        0.08437453
     2666.85278       13.54776312        0.08421117
     2669.51964       13.60541454        0.08438492
     2672.18916       13.42754531        0.08382751
     2674.86135       13.32447917        0.08350016
     2677.53621       13.45151118        0.08389157
     2680.21374       13.50290569        0.08404641
     2682.89396       13.50563071        0.08405057
     2685.57685       13.54509029        0.08416813
     2688.26243       13.82149071        0.08501741
     2690.95069       14.04648921        0.08570204
     2693.64164       14.31550524        0.08651358
     2696.33528       14.65622237        0.08753117
     2699.03162       14.77305432        0.08787354
     2701.73065       14.80266270        0.08795728
     2704.43238       14.69042872        0.08761524
     2707.13681       14.63870689        0.08745594
     2709.84395       14.67842912        0.08757025
     2712.55379       14.68580612        0.08758579
     2715.26635       14.56939900        0.08723149
     2717.98161       14.58410877        0.08726953
     2720.69959       14.39440448        0.08669275
     2723.42029       14.42871606        0.08679116
     2726.14371       14.39494342        0.08668289
     2728.86986       14.44368109        0.08682321
     2731.59873       14.78947849        0.08785026
     2734.33033       14.83469129        0.08797836
     2737.06466       15.20039771        0.08904988
     2739.80172       15.43210544        0.08972114
     2742.54152       15.48697467        0.08987377
     2745.28406       15.48024229        0.08984693
     2748.02935       15.51207241        0.08993347
     2750.77738       15.48209531        0.08983839
     2753.52816       15.41845378        0.08964471
     2756.28168       15.39491765        0.08957049
     2759.03797       15.44836346        0.08971866
     2761.79700       15.35764110        0.08944701
     2764.55880       15.12007871        0.08874518
     2767.32336       14.93154793        0.08818397
     2770.09068       14.70467716        0.08750383
     2772.86077       14.47370075        0.08680554
     2775.63363       14.22204531        0.08604046
     2778.40927       13.89321528        0.08503195
     2781.18768       13.73542168        0.08454130
     2783.96886       13.54369800        0.08394076
     2786.75283       13.40163141        0.08349221
     2789.53959       13.29215785        0.08314430
     2792.32913       13.23471136        0.08295762
     2795.12146       13.23975157        0.08296645
     2797.91658       13.13683808        0.08263427
     2800.71449       13.09270184        0.08248771
     2803.51521       13.01844222        0.08224893
     2806.31872       13.00986887        0.08221612
     2809.12504       13.03681724        0.08229163
     2811.93417       13.28403220        0.08306158
     2814.74610       13.12567701        0.08255901
     2817.56085       13.21921764        0.08284492
     2820.37841       13.29472481        0.08307284
     2823.19879       13.32307312        0.08315514
     2826.02198       13.55809323        0.08388030
     2828.84801       14.02012559        0.08528805
     2831.67685       14.53655143        0.08683871
     2834.50853       15.16598269        0.08869179
     2837.34304       15.87593267        0.09073738
     2840.18038       16.37224438        0.09213774
     2843.02056       16.62864565        0.09284934
     2845.86358       16.32181218        0.09197883
     2848.70945       16.13076938        0.09143101
     2851.55816       15.79266447        0.09045897
     2854.40972       15.39807908        0.08931405
     2857.26413       15.34263358        0.08914525
     2860.12139       15.14356577        0.08855837
     2862.98151       15.19259418        0.08869435
     2865.84449       15.10307861        0.08842364
     2868.71034       15.14942833        0.08855269
     2871.57905       15.02743420        0.08818834
     2874.45063       14.92111973        0.08786726
     2877.32508       14.66417936        0.08709899
     2880.20240       14.48910286        0.08657065
     2883.08260       14.56365137        0.08678638
     2885.96569       14.71033433        0.08721478
     2888.85165       14.96351034        0.08795467
     2891.74050       15.35535999        0.08909404
     2894.63224       15.49413054        0.08948614
     2897.52688       15.55428213        0.08965280
     2900.42440       15.61280367        0.08981367
     2903.32483       15.63486585        0.08986903
     2906.22815       15.70038894        0.09005014
     2909.13438       15.81879382        0.09038363
     2912.04352       16.08637727        0.09113579
     2914.95556       16.36225146        0.09190603
     2917.87051       16.44141534        0.09212128
     2920.78839       16.68334805        0.09278904
     2923.70917       16.65024717        0.09268870
     2926.63288       16.43657636        0.09208525
     2929.55952       16.11314819        0.09116597
     2932.48908       15.52952705        0.08949139
     2935.42156       15.28324639        0.08877149
     2938.35699       15.02578192        0.08801182
     2941.29534       14.93205709        0.08772964
     2944.23664       14.86184574        0.08751552
     2947.18087       15.08159054        0.08815417
     2950.12806       15.39293784        0.08905172
     2953.07818       15.48820267        0.08931800
     2956.03126       15.67818676        0.08985886
     2958.98729       15.56518972        0.08952775
[truncated: 400,805 more chars]
